# Supplementary material for: Proteogenomic and observational evidence implicate ANGPTL4 as a potential therapeutic target for colorectal cancer prevention
Source: J Natl Cancer Inst. 2025 Jun 13;117(9):1836–47. doi: 10.1093/jnci/djaf137 (PMC12415964; doi:10.1093/jnci/djaf137)
Supplement: djaf137_Supplementary_Data [file djaf137_supplementary_data.zip]

Archive with 2 entries (2 files):
- ANGPTL4 Supplementary Tables 12.03.25 - R.xlsx
- ANGPTL4 CRC Supplementary Materials 18.11.24 -R (Clean).docx
