# Supplementary material for: Proteogenomic and observational evidence implicate ANGPTL4 as a potential therapeutic target for colorectal cancer prevention
Source: J Natl Cancer Inst. 2025 Jun 13;117(9):1836–47. doi: 10.1093/jnci/djaf137 (PMC12415964; doi:10.1093/jnci/djaf137)
Supplement: djaf137_Supplementary_Data [file djaf137_supplementary_data.zip › ANGPTL4 Supplementary Tables 12.03.25 - R.xlsx]

## Sheet: TOC
Table of contents
ST1	Instrument strength calculations
ST2	Instrument validation analyses
ST3	Drug-target Mendelian randomization analyses of genetically-proxied ANGPTL4 inhibition and cancer risk
ST4	Mendelian randomization analysis of genetically-proxied triglyceride concentrations and colorectal cancer risk
ST5	Drug-target Mendelian randomization analyses of genetically-proxied ANGPTL3 inhibition and cancer risk
ST6	Drug-target Mendelian randomization analyses of genetically-proxied APOC3 inhibition and cancer risk
ST7	Drug-target Mendelian randomization analyses of genetically-proxied CETP inhibition and cancer risk
ST8	Drug-target Mendelian randomization analyses of genetically-proxied PCSK9 inhibition and cancer risk
ST9	Gene-level analysis of the association of p.E40K (A allele) with differential gene expression in colon tissue samples in BarcUVa-Seq
ST10	Gene set enrichment analysis of Hallmark gene set for differentially expressed genes (P < 0.05) from gene-level analysis

## Sheet: ST1
Target	r2	F-static
ANGPTL3	0.0133	729
ANGPTL4	0.0056	306
APOC3	0.0168	609
CETP	0.1588	1077
PCSK9	0.05881	3388

## Sheet: ST2
Target	Positive control biomarker			Effect (95% CI)	P-value	PPcolocalisation		Supporting clinical trial reference
ANGPTL3	Triglycerides			-3.10 (-3.34 to -2.86)	5.16 x 10-146	0.82		Raal, F. J. et al. Evinacumab for Homozygous Familial Hypercholesterolemia. N Engl J Med 383, 711-720 (2020). https://doi.org/10.1056/NEJMoa2004215
ANGPTL4	Triglycerides			-1.35 (-1.57 to -1.13)	6.60 x 10-35	1		https://www.lipigon.se/en/investors/press-releases/?slug=lipigon-reports-a-statistically-confirmed-reduction-of-targe-53815
APOC3	Triglycerides			-0.91 (-1.46 to -0.36)	1.16 x 10-3	1		Gaudet, D. et al. RNA Interference Therapy Targeting Apolipoprotein C-III in Hypertriglyceridemia. NEJM Evid 2, EVIDoa2200325 (2023). https://doi.org/10.1056/EVIDoa2200325
CETP	HDL cholesterol			1.41 (1.14 to 1.68)	6.68 x 10-24	1		Bowman, L. et al. Effects of Anacetrapib in Patients with Atherosclerotic Vascular Disease. N Engl J Med 377, 1217-1227 (2017). https://doi.org/10.1056/NEJMoa1706444
PCSK9	LDL cholesterol			-2.24 (-3.08 to -1.40)	1.37 x 10-12	1		Sabatine, M. S. et al. Evolocumab and Clinical Outcomes in Patients with Cardiovascular Disease. N Engl J Med 376, 1713-1722 (2017). https://doi.org/10.1056/NEJMoa1615664
*MR estimate scaled to reflect genetically-proxied unit reduction in drug target

## Sheet: ST3
Cancer		N (cases; controls)	N SNPs		OR (95% CI)		P-value
Prostate		79,148; 61,106	1		0.88 (0.75-1.03)		0.11
Breast		122,977; 105,974	1		1.11 (0.97-1.27)		0.12
ER+ breast		69,501; 105,974	1		1.02 (0.87-1.19)		0.82
ER- breast		21,468; 105,974	1		1.46 (1.15-1.85)		1.93 x 10-3
Colorectal		78,473; 107,143	1		0.76 (0.66-0.89)		5.52 x 10-4
Colon		32,002; 64,159	1		0.86 (0.69-1.08)		0.19
Rectum		16,212; 64,159	1		0.64 (0.47-0.86)		3.20 x 10-3
Head and neck cancer		13,554; 32,914	1		1.12 (0.80-1.57)		0.52
Oral cancer		3,511; 31,833	1		1.21 (0.71-2.06)		0.49
Oropharyngeal cancer (HPV Positive)		1,980; 18,166	1		0.55 (0.25-1.20)		0.13
Oropharyngeal cancer (HPV Negative)		948; 18,166	1		0.66 (0.24-1.87)		0.44
Ovarian		25,509; 40,941	1		1.25 (0.95-1.63)		0.11
High grade serous		13,037; 40,941	1		1.24 (0.90-1.70)		0.2
Low grade serous		1,012; 40,941	1		0.87 (0.31-2.47)		0.79
Mucinous		2,566; 40,941	1		3.14 (1.49-6.64)		2.73 x 10-3
Clear cell		1,366; 40,941	1		1.11 (0.48-2.56)		0.81
Endometrioid		2,810; 40,941	1		1.77 (1.00-3.15)		0.05
*MR estimate scaled to reflect genetically-proxied unit reduction in ANGPTL4

## Sheet: ST4
Method			N SNPs		OR (95% CI)	P-value
Inverse variance weighted			432		0.96 (0.91-1.02)	0.22
Weighted median			432		0.91 (0.84-0.99)	0.03
Weighted mode			432		0.93 (0.84-1.02)	0.13
MR-Egger regression			432		1.02 (0.93-1.11)	0.7
*estimates are scaled to a decrease in log-triglyceride concentrations

## Sheet: ST5
Cancer		N (cases; controls)	N SNPs		OR (95% CI)		P-value
Prostate		79,148; 61,106	1		1.05 (0.99-1.12)		0.09
Breast		122,977; 105,974	1		1.02 (0.97-1.06)		0.51
ER+		69,501; 105,974	1		1.02 (0.96-1.08)		0.48
ER-		21,468; 105,974	1		0.97 (0.89-1.06)		0.48
Colorectal		78,473; 107,143	1		0.96 (0.91-1.02)		0.21
Colon		32,002; 64,159	1		0.93 (0.86-1.01)		0.08
Rectum		16,212; 64,159	1		0.98 (0.89-1.09)		0.72
Head and neck cancer		13,554; 32,914	1		1.01 (0.89-1.04)		0.89
Oral cancer		3,511; 31,833	1		1.10 (0.90-1.35)		0.36
Oropharyngeal cancer (HPV Positive)		1,980; 18,166	1		1.13 (0.86-1.48)		0.37
Oropharyngeal cancer (HPV Negative)		948; 18,166	1		0.89 (0.62-1.29)		0.55
Ovarian		25,509; 40,941	1		0.91 (0.83-1.01)		0.07
High grade serous		13,037; 40,941	1		0.91 (0.81-1.02)		0.11
Low grade serous		1,012; 40,941	1		0.91 (0.64-1.31)		0.62
Mucinous		2,566; 40,941	1		0.89 (0.66-1.19)		0.43
Clear cell		1,366; 40,941	1		0.73 (0.54-0.99)		0.04
Endometrioid		2,810; 40,941	1		0.88 (0.71-1.09)		0.23
*MR estimate scaled to reflect genetically-proxied unit reduction in ANGPTL3

## Sheet: ST6
Cancer		N (cases; controls)	N SNPs		OR (95% CI)		P-value
Prostate		79,148; 61,106	3		0.97 (0.89-1.07)		0.55
Breast		122,977; 105,974	3		1.05 (0.97-1.14)		0.19
ER+		69,501; 105,974	3		1.10 (1.01-1.20)		0.02
ER-		21,468; 105,974	3		0.99 (0.84-1.18)		0.95
Colorectal		78,473; 107,143	2		0.99 (0.77-1.28)		0.96
Colon		32,002; 64,159	3		1.00 (0.88-1.14)		0.99
Rectum		16,212; 64,159	3		1.02 (0.88-1.19)		0.79
Ovarian		25,509; 40,941	3		1.01 (0.87-1.17)		0.91
High grade serous		13,037; 40,941	3		0.97 (0.81-1.15)		0.71
Low grade serous		1,012; 40,941	3		1.03 (0.53-1.97)		0.94
Mucinous		2,566; 40,941	3		1.32 (0.85-2.06)		0.21
Clear cell		1,366; 40,941	3		1.13 (0.72-1.79)		0.6
Endometrioid		2,810; 40,941	3		0.95 (0.56-1.60)		0.84
*MR estimate scaled to reflect genetically-proxied unit reduction in APOC3

## Sheet: ST7
Cancer		N (cases; controls)	N SNPs		OR (95% CI)		P-value
Prostate		79,148; 61,106	2		1.00 (0.93-1.07)		0.98
Breast		122,977; 105,974	2		1.04 (1.00-1.08)		0.07
ER+		69,501; 105,974	2		1.04 (0.99-1.09)		0.12
ER-		21,468; 105,974	2		1.03 (0.96-1.11)		0.4
Colorectal		78,473; 107,143	2		1.03 (0.98-1.08)		0.28
Colon		32,002; 64,159	2		1.04 (0.97-1.11)		0.25
Rectum		16,212; 64,159	2		1.16 (1.06-1.27)		8.25 x 10-4
Head and neck cancer		13,554; 32,914	1		0.92 (0.82-1.03)		0.15
Oral cancer		3,511; 31,833	1		0.96 (0.80-1.16)		0.7
Oropharyngeal cancer (HPV Positive)		1,980; 18,166	1		0.78 (0.62-1.00)		0.05
Oropharyngeal cancer (HPV Negative)		948; 18,166	1		0.79 (0.57-1.10)		0.17
Ovarian		25,509; 40,941	2		1.07 (0.98-1.17)		0.16
High grade serous		13,037; 40,941	2		1.03 (0.90-1.16)		0.7
Low grade serous		1,012; 40,941	2		0.96 (0.67-1.36)		0.81
Mucinous		2,566; 40,941	2		1.11 (0.86-1.43)		0.42
Clear cell		1,366; 40,941	2		1.02 (0.76-1.36)		0.9
Endometrioid		2,810; 40,941	2		1.17 (0.98-1.41)		0.09
*MR estimate scaled to reflect genetically-proxied unit reduction in CETP

## Sheet: ST8
Cancer		N (cases; controls)	N SNPs		OR (95% CI)		P-value
Prostate		79,148; 61,106	2		0.93 (0.83-1.03)		0.16
Breast		122,977; 105,974	2		0.97 (0.93-1.01)		0.14
ER+		69,501; 105,974	2		0.97 (0.93-1.02)		0.31
ER-		21,468; 105,974	2		0.98 (0.87-1.10)		0.7
Colorectal		78,473; 107,143	2		1.01 (0.96-1.06)		0.75
Colon		32,002; 64,159	2		1.02 (0.95-1.09)		0.57
Rectum		16,212; 64,159	2		1.02 (0.94-1.12)		0.61
Head and neck cancer		13,554; 32,914	2		1.05 (0.85-1.31)		0.64
Oral cancer		3,511; 31,833	2		1.11 (0.85-1.46)		0.45
Oropharyngeal cancer (HPV Positive)		1,980; 18,166	2		0.86 (0.41-1.78)		0.68
Oropharyngeal cancer (HPV Negative)		948; 18,166	2		0.93 (0.54-1.60)		0.79
Ovarian		25,509; 40,941	2		0.98 (0.90-1.08)		0.71
High grade serous		13,037; 40,941	2		0.98 (0.87-1.10)		0.7
Low grade serous		1,012; 40,941	2		1.10 (0.82-1.49)		0.52
Mucinous		2,566; 40,941	2		0.98 (0.76-1.27)		0.9
Clear cell		1,366; 40,941	2		0.98 (0.76-1.28)		0.8
Endometrioid		2,810; 40,941	2		1.00 (0.83-1.21)		0.97
*MR estimate scaled to reflect genetically-proxied unit reduction in PCSK9

## Sheet: ST9
Gene symbol	Ensembl ID	Beta	SE	P-value	P-value (FDR)
ESCO2	ENSG00000171320	-0.650535	0.155707	3.57197e-05	0.683993
PROX1	ENSG00000117707	-0.679421	0.168593	6.61087e-05	0.683993
KLK4	ENSG00000167749	0.879739	0.224402	0.000103036	0.706917
CYP39A1	ENSG00000146233	-0.712766	0.18877	0.000182168	0.706917
DNA2	ENSG00000138346	-0.644477	0.170814	0.000184212	0.706917
NACA	ENSG00000196531	0.479194	0.130118	0.000260479	0.706917
NPEPL1	ENSG00000215440	0.533045	0.145007	0.000267263	0.706917
SAFB2	ENSG00000130254	0.576252	0.158043	0.000299182	0.706917
H3C14	ENSG00000203811	-0.514568	0.144187	0.000399574	0.706917
NA	ENSG00000235545	-0.697799	0.196278	0.000420193	0.706917
FOXP2	ENSG00000128573	-0.568264	0.16015	0.000430895	0.706917
SDHAP2	ENSG00000215837	0.636041	0.181599	0.000509876	0.706917
MARCHF4	ENSG00000144583	-0.723963	0.209792	0.000614735	0.706917
AMY2B	ENSG00000240038	0.611973	0.178598	0.000670851	0.706917
KCNMB1	ENSG00000145936	-0.742062	0.217314	0.000699885	0.706917
KLK3	ENSG00000142515	0.782035	0.229355	0.000712435	0.706917
RPL12	ENSG00000197958	0.488407	0.143439	0.000724533	0.706917
GPR153	ENSG00000158292	0.516692	0.152327	0.000758851	0.706917
HAUS1	ENSG00000152240	-0.581004	0.171894	0.000791759	0.706917
RPSAP70	ENSG00000250327	0.800576	0.237125	0.000802587	0.706917
KCND3	ENSG00000171385	-0.623317	0.185508	0.000849647	0.706917
KL	ENSG00000133116	-0.769983	0.229203	0.00085163	0.706917
DHRS7	ENSG00000100612	0.631877	0.188203	0.000857523	0.706917
ACTA2	ENSG00000107796	-0.653747	0.194937	0.000869093	0.706917
RGPD8	ENSG00000169629	-0.795	0.237626	0.000893993	0.706917
TCF19	ENSG00000137310	-0.533384	0.159991	0.000931639	0.706917
RMI2	ENSG00000175643	-0.68739	0.207368	0.00099557	0.706917
CHODL	ENSG00000154645	-0.733256	0.221248	0.000997855	0.706917
TTLL7-IT1	ENSG00000233061	-0.783943	0.237076	0.00102415	0.706917
NUP210L	ENSG00000143552	0.790145	0.239555	0.00105422	0.706917
AK7	ENSG00000140057	-0.645415	0.19604	0.00107688	0.706917
HLA-DRA	ENSG00000204287	0.478595	0.145736	0.00110815	0.706917
POC1A	ENSG00000164087	-0.508953	0.155215	0.00112735	0.706917
FANCA	ENSG00000187741	-0.471474	0.144366	0.00117985	0.718075
TSPAN18	ENSG00000157570	-0.617225	0.18981	0.00123815	0.723095
TMPO	ENSG00000120802	-0.502809	0.155564	0.0013242	0.723095
DES	ENSG00000175084	-0.682388	0.211306	0.00133686	0.723095
HOXB9	ENSG00000170689	-0.619013	0.191951	0.00135766	0.723095
IHO1	ENSG00000173421	-0.744205	0.230851	0.00136281	0.723095
RAP1GAP	ENSG00000076864	0.666092	0.207656	0.00143938	0.723245
RAB23	ENSG00000112210	-0.664485	0.207524	0.00146747	0.723245
GREM2	ENSG00000180875	-0.62808	0.19616	0.00146795	0.723245
PTGIS	ENSG00000124212	-0.658751	0.20717	0.00158187	0.744308
CENPK	ENSG00000123219	-0.510897	0.160876	0.00160356	0.744308
NAA20	ENSG00000173418	0.514214	0.162811	0.00169988	0.744308
RPL17	ENSG00000265681	0.384195	0.121705	0.00170887	0.744308
CTNND2	ENSG00000169862	-0.701862	0.222697	0.00173841	0.744308
TUBA1A	ENSG00000167552	-0.51859	0.164857	0.00177336	0.744308
EXO1	ENSG00000174371	-0.477818	0.151956	0.00178078	0.744308
HLA-DMB	ENSG00000242574	0.463167	0.147695	0.00183184	0.744308
KLK1	ENSG00000167748	0.675355	0.215387	0.00183442	0.744308
MIR133A1HG	ENSG00000265142	-0.699803	0.223705	0.00187958	0.745149
AJUBA	ENSG00000129474	-0.649384	0.208224	0.00194019	0.745149
BVES	ENSG00000112276	-0.611469	0.19634	0.00196831	0.745149
MRPL28	ENSG00000086504	0.476763	0.153426	0.0020137	0.745149
PCCB	ENSG00000114054	-0.451405	0.145457	0.00204113	0.745149
RSPO2	ENSG00000147655	-0.603618	0.194787	0.00207169	0.745149
CNN1	ENSG00000130176	-0.639966	0.20748	0.00217222	0.745149
RGMA	ENSG00000182175	-0.516819	0.168004	0.00223187	0.745149
MAL	ENSG00000172005	0.633912	0.206557	0.00228567	0.745149
FOXM1	ENSG00000111206	-0.448545	0.146399	0.00232417	0.745149
NA	ENSG00000235776	0.699991	0.228492	0.00232661	0.745149
NA	ENSG00000222012	0.733426	0.23994	0.00237904	0.745149
RPL11P3	ENSG00000213613	0.627492	0.20549	0.00240297	0.745149
GRIK4	ENSG00000149403	-0.709987	0.23311	0.00246572	0.745149
CCP110	ENSG00000103540	-0.539151	0.177297	0.00250428	0.745149
HBA2	ENSG00000188536	0.635725	0.209305	0.00253407	0.745149
PTGS1	ENSG00000095303	-0.631978	0.208312	0.002563	0.745149
ADGRA2	ENSG00000020181	-0.379783	0.125273	0.00258098	0.745149
DNAJC9	ENSG00000213551	-0.47194	0.15572	0.00258899	0.745149
TIE1	ENSG00000066056	-0.557983	0.184726	0.00267509	0.745149
APBB2	ENSG00000163697	-0.384013	0.127445	0.00274004	0.745149
FOSL1P1	ENSG00000248394	-0.679446	0.225557	0.00274757	0.745149
CENPU	ENSG00000151725	-0.592385	0.198175	0.00295943	0.745149
ATL1	ENSG00000198513	-0.608706	0.20392	0.00299924	0.745149
NREP	ENSG00000134986	-0.610465	0.204956	0.00306236	0.745149
LMOD1	ENSG00000163431	-0.571171	0.191835	0.00307326	0.745149
SERTAD4	ENSG00000082497	-0.632809	0.212755	0.00310339	0.745149
CDCA5	ENSG00000146670	-0.472906	0.159102	0.00312324	0.745149
SYNPO2	ENSG00000172403	-0.594391	0.200043	0.00313353	0.745149
NEMP1	ENSG00000166881	-0.482247	0.162436	0.00315839	0.745149
RPS27AP16	ENSG00000224631	0.468011	0.158219	0.00326941	0.745149
MUSTN1	ENSG00000272573	0.684162	0.231542	0.00330258	0.745149
NA	ENSG00000168614	-0.347863	0.117965	0.00336545	0.745149
GNAO1	ENSG00000087258	-0.501352	0.170605	0.00347591	0.745149
HSPA8P3	ENSG00000234788	-0.645793	0.219882	0.00349425	0.745149
ASF1B	ENSG00000105011	-0.447483	0.152434	0.0035099	0.745149
RPS12	ENSG00000112306	0.425819	0.145163	0.0035342	0.745149
ACTG2	ENSG00000163017	-0.605096	0.206594	0.00358451	0.745149
RPS13	ENSG00000110700	0.363337	0.124059	0.00358657	0.745149
TAGLN	ENSG00000149591	-0.5704	0.194977	0.00362355	0.745149
HS6ST1	ENSG00000136720	0.442713	0.15144	0.00364777	0.745149
RSL1D1	ENSG00000171490	0.468668	0.160652	0.0037182	0.745149
CCBE1	ENSG00000183287	-0.606185	0.207821	0.00372307	0.745149
THAP10	ENSG00000129028	-0.628289	0.215854	0.0037957	0.745149
IGHV4-55	ENSG00000254395	-0.366178	0.12585	0.00380858	0.745149
DNMT1	ENSG00000130816	-0.345992	0.118948	0.00381895	0.745149
GREM1	ENSG00000166923	-0.620285	0.213319	0.00383072	0.745149
TRAPPC6A	ENSG00000007255	0.430817	0.148193	0.00383845	0.745149
SNHG12	ENSG00000197989	0.619187	0.213006	0.00384137	0.745149
SH3BP5L	ENSG00000175137	-0.349803	0.120505	0.00389077	0.745149
PTPMT1	ENSG00000110536	-0.516899	0.178327	0.00394241	0.745149
PDZRN4	ENSG00000165966	-0.655566	0.226257	0.00395677	0.745149
NA	ENSG00000261512	-0.490946	0.169933	0.00406169	0.745149
OLR1	ENSG00000173391	0.668173	0.231341	0.0040718	0.745149
NMD3	ENSG00000169251	0.439715	0.152249	0.00407341	0.745149
HBA1	ENSG00000206172	0.638614	0.221554	0.00414632	0.745149
ZGRF1	ENSG00000138658	-0.499032	0.173478	0.00422187	0.745149
NA	ENSG00000257482	0.610354	0.212338	0.00425066	0.745149
CNOT8	ENSG00000155508	-0.460847	0.160571	0.00430886	0.745149
DDAH1	ENSG00000153904	-0.411835	0.143509	0.004313	0.745149
HAVCR2	ENSG00000135077	0.561261	0.195753	0.00434744	0.745149
DTL	ENSG00000143476	-0.446068	0.155577	0.00434748	0.745149
MYH11	ENSG00000133392	-0.576298	0.201092	0.00436548	0.745149
SSBL3P1	ENSG00000233225	-0.630238	0.219917	0.00436618	0.745149
EPHA10	ENSG00000183317	0.4525	0.157906	0.00436833	0.745149
LDHC	ENSG00000166796	0.605212	0.211344	0.00439548	0.745149
ITGB3BP	ENSG00000142856	-0.553307	0.193363	0.00442479	0.745149
ST6GALNAC4	ENSG00000136840	-0.455487	0.159227	0.00443678	0.745149
C1QTNF2	ENSG00000145861	-0.573325	0.200767	0.00450512	0.745149
RPL36	ENSG00000130255	0.391508	0.137232	0.00454381	0.745149
SIN3B	ENSG00000127511	0.328949	0.115351	0.0045604	0.745149
SETD9	ENSG00000155542	0.596396	0.209642	0.00465821	0.745149
SNORA77B	ENSG00000264346	0.547343	0.192565	0.00469349	0.745149
FANCI	ENSG00000140525	-0.437627	0.154025	0.00470965	0.745149
MYBL2	ENSG00000101057	-0.418012	0.147203	0.0047324	0.745149
PCDH7	ENSG00000169851	-0.525273	0.185062	0.00475187	0.745149
KNL1	ENSG00000137812	-0.39971	0.14096	0.00479191	0.745149
ZC3HAV1	ENSG00000105939	-0.488174	0.172214	0.00480562	0.745149
SLC2A9	ENSG00000109667	0.590307	0.208244	0.00480576	0.745149
B4GALT4	ENSG00000121578	0.516623	0.182311	0.00481978	0.745149
MIS18BP1	ENSG00000129534	-0.481334	0.169951	0.00484282	0.745149
NA	ENSG00000273328	-0.700855	0.2475	0.00484955	0.745149
SOSTDC1	ENSG00000171243	-0.607195	0.214631	0.0048901	0.745149
PIK3R1	ENSG00000145675	0.332492	0.117544	0.00489561	0.745149
RPS7	ENSG00000171863	0.348686	0.123331	0.0049168	0.745149
DNAJB1	ENSG00000132002	0.619507	0.2193	0.00495177	0.745149
GFI1B	ENSG00000165702	-0.652391	0.231035	0.00496934	0.745149
FANCD2	ENSG00000144554	-0.476643	0.169134	0.00505592	0.747522
IFITM10	ENSG00000244242	0.548573	0.194714	0.00506833	0.747522
EPHB4	ENSG00000196411	-0.363319	0.129048	0.00509869	0.747522
NA	ENSG00000269968	-0.410177	0.145865	0.00515085	0.747522
MB	ENSG00000198125	0.549015	0.195321	0.00516976	0.747522
NA	ENSG00000251661	0.672139	0.239297	0.00520191	0.747522
FAM83D	ENSG00000101447	-0.423881	0.151245	0.00530101	0.749148
ATXN1	ENSG00000124788	-0.484934	0.173037	0.00530299	0.749148
CDC20	ENSG00000117399	-0.403193	0.14393	0.00532184	0.749148
AGGF1P1	ENSG00000214273	0.681701	0.244314	0.00550349	0.762559
TPT1	ENSG00000133112	0.354402	0.12702	0.00550591	0.762559
TPM2	ENSG00000198467	-0.519566	0.186575	0.00559627	0.762559
WDR76	ENSG00000092470	-0.435229	0.15648	0.00565387	0.762559
CCDC189	ENSG00000196118	-0.541586	0.194837	0.00568276	0.762559
NDC80	ENSG00000080986	-0.467268	0.168567	0.00581606	0.762559
FBXO41	ENSG00000163013	0.467337	0.168644	0.00583115	0.762559
POLD1	ENSG00000062822	-0.275699	0.099633	0.00590179	0.762559
OBI1	ENSG00000152193	0.376618	0.136119	0.00590736	0.762559
MPHOSPH9	ENSG00000051825	-0.48221	0.17441	0.00594351	0.762559
ATOH1	ENSG00000172238	0.369752	0.133833	0.00597969	0.762559
RPL26	ENSG00000161970	0.375391	0.135951	0.00600784	0.762559
CYP46A1	ENSG00000036530	-0.625223	0.226577	0.00604044	0.762559
NA	ENSG00000196622	0.633055	0.229562	0.00607256	0.762559
LINC02615	ENSG00000251432	-0.598321	0.217143	0.00611361	0.762559
SPATA24	ENSG00000170469	-0.620093	0.22506	0.00611702	0.762559
GAS5	ENSG00000234741	0.482786	0.175344	0.00615152	0.762559
KRT8P34	ENSG00000264663	0.584683	0.212392	0.006161	0.762559
WEE1	ENSG00000166483	-0.558246	0.20293	0.0061967	0.762559
ID4	ENSG00000172201	-0.611702	0.222738	0.00628346	0.762559
DDX42	ENSG00000198231	0.410963	0.149751	0.00632089	0.762559
GUSB	ENSG00000169919	0.517989	0.188778	0.00632828	0.762559
ASAH1	ENSG00000104763	0.397179	0.14477	0.00633587	0.762559
RPLP2	ENSG00000177600	0.49763	0.181396	0.00633917	0.762559
CCNO	ENSG00000152669	0.568756	0.207342	0.00634394	0.762559
TATDN2	ENSG00000157014	0.427466	0.155958	0.00638542	0.762559
CYSTM1	ENSG00000120306	-0.399336	0.145795	0.00642147	0.762559
MYL9	ENSG00000101335	-0.545276	0.199583	0.00655607	0.762559
BLM	ENSG00000197299	-0.418555	0.153269	0.00658006	0.762559
ASPN	ENSG00000106819	-0.511787	0.187577	0.00662788	0.762559
SNORD15B	ENSG00000207445	0.530434	0.194634	0.00668994	0.762559
GALNT5	ENSG00000136542	0.241724	0.0887646	0.00673158	0.762559
NA	ENSG00000130201	0.491308	0.180431	0.00673606	0.762559
CIP2A	ENSG00000163507	-0.445289	0.163535	0.00673744	0.762559
ATG9A	ENSG00000198925	-0.307744	0.113262	0.00685488	0.762559
SNORA12	ENSG00000212464	0.507412	0.186749	0.00685511	0.762559
MIR497HG	ENSG00000267532	-0.503344	0.185339	0.00688107	0.762559
PHF19	ENSG00000119403	-0.491151	0.180922	0.00690341	0.762559
ATAD2	ENSG00000156802	-0.392265	0.144497	0.00690398	0.762559
CDC7	ENSG00000097046	-0.485902	0.179083	0.00693282	0.762559
EEF1B2	ENSG00000114942	0.332798	0.122686	0.00694694	0.762559
SKP2	ENSG00000145604	-0.47318	0.174494	0.00696485	0.762559
PLCD4	ENSG00000115556	-0.601566	0.222326	0.00708863	0.762597
TTLL7	ENSG00000137941	-0.539452	0.199379	0.00709102	0.762597
JMY	ENSG00000152409	-0.483894	0.178862	0.00709651	0.762597
HBB	ENSG00000244734	0.628487	0.232441	0.00712915	0.762597
CHEK1	ENSG00000149554	-0.406756	0.15054	0.00716884	0.762597
ZNRD2-AS1	ENSG00000260233	-0.639709	0.237106	0.00725369	0.762597
ATP2A2	ENSG00000174437	0.261128	0.0968118	0.00726908	0.762597
EIF3E	ENSG00000104408	0.292932	0.108678	0.00730877	0.762597
TBC1D22A	ENSG00000054611	0.29903	0.110979	0.00732933	0.762597
ST6GALNAC6	ENSG00000160408	-0.31243	0.116041	0.00737398	0.762597
ANKFN1	ENSG00000153930	0.645797	0.240037	0.00741769	0.762597
CSE1L	ENSG00000124207	-0.289303	0.107596	0.00745322	0.762597
MYDGF	ENSG00000074842	0.391432	0.145643	0.00747882	0.762597
CDC16	ENSG00000130177	0.620256	0.230975	0.00752818	0.762597
FGFR3	ENSG00000068078	0.343921	0.128122	0.00755153	0.762597
MN1	ENSG00000169184	-0.534947	0.199396	0.007585	0.762597
MRPL19	ENSG00000115364	-0.315835	0.117886	0.00766706	0.762597
EFR3A	ENSG00000132294	0.34113	0.127443	0.00772189	0.762597
SLC26A7	ENSG00000147606	-0.564182	0.210798	0.00772943	0.762597
FHAD1	ENSG00000142621	0.652785	0.244107	0.00778015	0.762597
ADGRL2	ENSG00000117114	-0.488438	0.182737	0.0078094	0.762597
DNALI1	ENSG00000163879	-0.604159	0.22608	0.00782255	0.762597
CASC15	ENSG00000272168	-0.541886	0.202974	0.00788215	0.762597
PGM5	ENSG00000154330	-0.488443	0.182991	0.00789386	0.762597
BLVRB	ENSG00000090013	0.318835	0.119534	0.00793829	0.762597
ATP2B4	ENSG00000058668	-0.364248	0.136628	0.00796893	0.762597
DPYSL3	ENSG00000113657	-0.468416	0.175714	0.00797349	0.762597
ESF1	ENSG00000089048	0.371904	0.139734	0.00807377	0.762597
NA	ENSG00000241809	-0.560428	0.210702	0.00811418	0.762597
ADRA2A	ENSG00000150594	-0.332768	0.125255	0.00818738	0.762597
CCNI2	ENSG00000205089	-0.570416	0.214749	0.0082001	0.762597
ADO	ENSG00000181915	-0.451538	0.170048	0.00822003	0.762597
NA	ENSG00000260006	0.561527	0.211508	0.00823179	0.762597
SNORA68	ENSG00000207166	0.526021	0.198233	0.00826348	0.762597
SNORD10	ENSG00000238917	0.466644	0.175858	0.00826418	0.762597
RNASE6	ENSG00000169413	0.468096	0.176523	0.00830681	0.762597
SNORA73B	ENSG00000200087	0.559684	0.211133	0.00832876	0.762597
HBP1	ENSG00000105856	-0.37902	0.143223	0.00843843	0.765356
NA	ENSG00000269951	0.43416	0.164097	0.00845329	0.765356
GABRB2	ENSG00000145864	-0.524173	0.198169	0.00846985	0.765356
TEAD2	ENSG00000074219	-0.560845	0.212326	0.00855993	0.767528
PPIAP31	ENSG00000217094	0.400418	0.15161	0.00856807	0.767528
OSGEPL1-AS1	ENSG00000253559	-0.613883	0.233205	0.0087878	0.78138
IAH1	ENSG00000134330	0.608996	0.231969	0.00896871	0.78138
TBX10	ENSG00000167800	0.497159	0.189532	0.00902707	0.78138
CCDC15	ENSG00000149548	-0.611927	0.233736	0.00915965	0.78138
EXOSC8	ENSG00000120699	-0.420038	0.160623	0.00923876	0.78138
CCDC25	ENSG00000147419	-0.498674	0.1907	0.00924091	0.78138
LINC02175	ENSG00000262155	0.581768	0.222628	0.00928849	0.78138
NA	ENSG00000187951	-0.462698	0.177106	0.00930549	0.78138
ELFN2	ENSG00000166897	-0.565541	0.216713	0.00938406	0.78138
ATG2B	ENSG00000066739	-0.46447	0.178295	0.00950776	0.78138
H1-5	ENSG00000184357	-0.385366	0.14793	0.00950839	0.78138
SLC26A10	ENSG00000135502	-0.60426	0.232306	0.00961561	0.78138
FBXL20	ENSG00000108306	-0.483585	0.186132	0.00970044	0.78138
IQGAP3	ENSG00000183856	-0.410821	0.158328	0.00979332	0.78138
TCTEX1D1	ENSG00000152760	-0.621543	0.239612	0.0098157	0.78138
CDK1	ENSG00000170312	-0.363655	0.140243	0.00984144	0.78138
FOXJ1	ENSG00000129654	0.534713	0.206219	0.00984435	0.78138
SPAG5	ENSG00000076382	-0.403659	0.155695	0.00985291	0.78138
NA	ENSG00000218426	0.501067	0.193399	0.00990342	0.78138
DMC1	ENSG00000100206	-0.60818	0.234759	0.00990888	0.78138
HOXA5	ENSG00000106004	-0.434437	0.167711	0.0099163	0.78138
GOLGA2P10	ENSG00000255769	-0.633524	0.244669	0.00994692	0.78138
ATAD5	ENSG00000176208	-0.397466	0.153593	0.00999011	0.78138
RPL24	ENSG00000114391	0.319033	0.123287	0.00999187	0.78138
GARRE1	ENSG00000166398	-0.381541	0.147471	0.0100061	0.78138
MCM3	ENSG00000112118	-0.33168	0.128254	0.0100378	0.78138
NA	ENSG00000198035	0.587618	0.227236	0.0100432	0.78138
SNORA49	ENSG00000208892	0.426844	0.165156	0.0100846	0.78138
AFF1	ENSG00000172493	-0.263143	0.101847	0.0101069	0.78138
SLC8B1	ENSG00000089060	0.385289	0.149143	0.0101173	0.78138
ATRAID	ENSG00000138085	0.347269	0.134442	0.0101268	0.78138
TP53INP1	ENSG00000164938	-0.461448	0.178685	0.0101432	0.78138
UBE2K	ENSG00000078140	0.245841	0.0952625	0.0101954	0.78138
KRTCAP3	ENSG00000157992	0.51137	0.19818	0.010205	0.78138
CSTF1	ENSG00000101138	-0.454238	0.176196	0.0102723	0.78138
AOC3	ENSG00000131471	-0.416373	0.161614	0.0103219	0.78138
RCC2	ENSG00000179051	-0.383292	0.148849	0.0103602	0.78138
NA	ENSG00000236280	0.469682	0.182489	0.010398	0.78138
NA	ENSG00000225330	-0.447755	0.1742	0.0104991	0.78138
POLD3	ENSG00000077514	-0.445687	0.173648	0.0106112	0.78138
DRG1P1	ENSG00000235411	0.620207	0.241653	0.0106142	0.78138
SOBP	ENSG00000112320	-0.524614	0.204611	0.0106914	0.78138
CTSH	ENSG00000103811	0.405399	0.158303	0.0107842	0.78138
RPS27A	ENSG00000143947	0.322222	0.125901	0.0108328	0.78138
MSC	ENSG00000178860	-0.428795	0.167595	0.0108576	0.78138
KCNA6	ENSG00000151079	-0.514201	0.201039	0.0108823	0.78138
XKR9	ENSG00000221947	0.556095	0.21755	0.0109299	0.78138
IL11RA	ENSG00000137070	0.402717	0.157623	0.0109683	0.78138
OSBPL5	ENSG00000021762	0.347921	0.136286	0.0110326	0.78138
KANK2	ENSG00000197256	-0.372915	0.146106	0.0110484	0.78138
MYOCD	ENSG00000141052	-0.469016	0.18381	0.011071	0.78138
PLA2G15	ENSG00000103066	0.43028	0.168668	0.0110897	0.78138
MME	ENSG00000196549	-0.51906	0.203674	0.0111697	0.78138
MICU3	ENSG00000155970	-0.510626	0.200484	0.0112179	0.78138
BMS1P11	ENSG00000225883	0.550391	0.216102	0.01122	0.78138
SOX17	ENSG00000164736	-0.580973	0.228123	0.0112247	0.78138
ZFYVE1	ENSG00000165861	-0.423204	0.16623	0.0112521	0.78138
DSCC1	ENSG00000136982	-0.396383	0.15571	0.0112598	0.78138
NA	ENSG00000250546	0.600781	0.236015	0.0112637	0.78138
NA	ENSG00000269936	-0.456582	0.179467	0.0113089	0.78138
DHRS12	ENSG00000102796	0.550044	0.216556	0.0114417	0.78138
CLYBL	ENSG00000125246	0.537855	0.211763	0.0114436	0.78138
ARHGAP29	ENSG00000137962	-0.487431	0.191949	0.0114606	0.78138
PARVA	ENSG00000197702	-0.458465	0.180815	0.0115845	0.78138
PTPRN2	ENSG00000155093	0.381722	0.150583	0.011604	0.78138
HIKESHI	ENSG00000149196	-0.516288	0.204099	0.01178	0.78138
CAMKMT	ENSG00000143919	-0.47358	0.187234	0.011788	0.78138
SNORA84	ENSG00000239183	0.566258	0.223961	0.0118202	0.78138
CCNH	ENSG00000134480	0.36076	0.14269	0.0118237	0.78138
LIMS2	ENSG00000072163	-0.407059	0.161084	0.011866	0.78138
ARL10	ENSG00000175414	-0.422562	0.167236	0.0118744	0.78138
COL12A1	ENSG00000111799	-0.477987	0.189191	0.0118835	0.78138
NA	ENSG00000254665	0.59739	0.236505	0.0119025	0.78138
MEX3D	ENSG00000181588	-0.299774	0.118765	0.0119629	0.78138
RIN1	ENSG00000174791	0.318234	0.126143	0.0120066	0.78138
PIGQ	ENSG00000007541	-0.231439	0.0917584	0.0120244	0.78138
TNS4	ENSG00000131746	0.493189	0.195588	0.0120481	0.78138
WNT5B	ENSG00000111186	-0.470135	0.186529	0.0120862	0.78138
GNAI1	ENSG00000127955	0.397009	0.157635	0.0121508	0.78138
TNNI1	ENSG00000159173	-0.603379	0.239704	0.0121965	0.78138
NRP1	ENSG00000099250	0.427713	0.169937	0.0122068	0.78138
NA	ENSG00000212456	0.554127	0.220213	0.0122262	0.78138
VSTM1	ENSG00000189068	-0.529014	0.210559	0.0123597	0.78138
PYGL	ENSG00000100504	-0.597831	0.238061	0.0124004	0.78138
SNORA4	ENSG00000263776	0.51257	0.204175	0.0124283	0.78138
NA	ENSG00000263272	0.572599	0.228098	0.0124326	0.78138
RPL27A	ENSG00000166441	0.391983	0.156391	0.0125684	0.78138
DNAAF4-CCPG1	ENSG00000261771	-0.511463	0.204078	0.0125761	0.78138
NA	ENSG00000259321	-0.589047	0.235098	0.0125994	0.78138
NAAA	ENSG00000138744	0.476686	0.190263	0.0126043	0.78138
FAM187A	ENSG00000214447	0.619715	0.247361	0.0126075	0.78138
CHN1	ENSG00000128656	-0.512191	0.204446	0.012609	0.78138
TYROBP	ENSG00000011600	0.480731	0.191955	0.0126398	0.78138
LINC01555	ENSG00000180869	-0.587275	0.234503	0.0126416	0.78138
ADAMTS9-AS1	ENSG00000241158	-0.561499	0.224358	0.0126997	0.78138
FOXA3	ENSG00000170608	0.441927	0.176592	0.0127052	0.78138
TIGD7	ENSG00000140993	-0.532325	0.21275	0.01272	0.78138
DIPK1A	ENSG00000154511	-0.429321	0.171589	0.0127232	0.78138
LPP	ENSG00000145012	-0.415451	0.166079	0.0127407	0.78138
NRSN2	ENSG00000125841	-0.47568	0.190263	0.0127908	0.78138
NA	ENSG00000244313	0.526706	0.210745	0.0128218	0.78138
PGGT1B	ENSG00000164219	0.334388	0.133796	0.0128222	0.78138
KATNB1	ENSG00000140854	-0.278136	0.111302	0.012833	0.78138
FBXO15	ENSG00000141665	-0.598607	0.239954	0.012986	0.78138
TSSK3	ENSG00000162526	0.5933	0.237995	0.0130499	0.78138
MST1L	ENSG00000186715	0.57625	0.231195	0.0130652	0.78138
POU2F3	ENSG00000137709	-0.58481	0.234661	0.0130774	0.78138
ADAM33	ENSG00000149451	-0.441192	0.17729	0.0132093	0.78138
ZNF695	ENSG00000197472	-0.549089	0.220807	0.013275	0.78138
FBXL12	ENSG00000127452	-0.38139	0.153538	0.0133755	0.78138
NSRP1	ENSG00000126653	0.456234	0.183679	0.0133808	0.78138
EPHA3	ENSG00000044524	-0.477116	0.192109	0.0133917	0.78138
HS1BP3	ENSG00000118960	0.363122	0.14624	0.0134112	0.78138
SNORA63	ENSG00000200320	0.498081	0.200637	0.0134317	0.78138
GNAQ	ENSG00000156052	-0.275008	0.110795	0.0134452	0.78138
RPL12P28	ENSG00000240180	0.591448	0.238407	0.0134934	0.78138
SLC15A3	ENSG00000110446	0.407444	0.164323	0.0135425	0.78138
LINC02551	ENSG00000254842	0.592331	0.238899	0.0135465	0.78138
RPL34	ENSG00000109475	0.347604	0.140228	0.0135678	0.78138
STARD3	ENSG00000131748	0.277847	0.112235	0.0136907	0.78138
RPL11	ENSG00000142676	0.331014	0.133739	0.0137096	0.78138
USP10	ENSG00000103194	-0.410872	0.166018	0.0137178	0.78138
ABHD12B	ENSG00000131969	-0.588718	0.237964	0.0137515	0.78138
RNF5P1	ENSG00000253570	-0.599614	0.24238	0.0137559	0.78138
METTL21A	ENSG00000144401	-0.507963	0.205454	0.0138115	0.78138
KMT2B	ENSG00000272333	0.283845	0.114815	0.0138195	0.78138
CRACDL	ENSG00000196872	-0.429185	0.173704	0.0138731	0.78138
GM2A	ENSG00000196743	0.45531	0.184407	0.0139396	0.78138
ACTG1	ENSG00000184009	0.403239	0.163344	0.013955	0.78138
NIPSNAP3A	ENSG00000136783	-0.415539	0.168413	0.0140035	0.78138
ITPR1	ENSG00000150995	-0.280652	0.113828	0.014073	0.78138
NA	ENSG00000264772	0.542973	0.22025	0.0140859	0.78138
LYRM9	ENSG00000232859	0.511883	0.207658	0.0140944	0.78138
LCA5L	ENSG00000157578	-0.597894	0.242765	0.0141793	0.78138
MSRB3	ENSG00000174099	-0.482514	0.195974	0.0142073	0.78138
YTHDC1	ENSG00000083896	0.384897	0.156331	0.0142098	0.78138
RNF180	ENSG00000164197	-0.462878	0.188023	0.0142197	0.78138
RPL5	ENSG00000122406	0.314023	0.12763	0.0142745	0.78138
MCF2L	ENSG00000126217	0.319778	0.130072	0.0143512	0.78138
NA	ENSG00000177725	-0.527563	0.214693	0.0143975	0.78138
RPS10	ENSG00000124614	0.323879	0.131852	0.0144334	0.78138
RNU1-3	ENSG00000207513	0.571303	0.232643	0.01446	0.78138
NA	ENSG00000272869	0.564791	0.230045	0.0144829	0.78138
NA	ENSG00000260432	0.531733	0.216656	0.0145171	0.78138
PLN	ENSG00000198523	-0.547613	0.223156	0.0145303	0.78138
NA	ENSG00000258674	0.446413	0.181929	0.014537	0.78138
LINC00923	ENSG00000251209	0.601597	0.245287	0.0145829	0.78138
SMIM31	ENSG00000248771	0.508938	0.207538	0.014597	0.78138
RPL22	ENSG00000116251	0.305636	0.124646	0.0146064	0.78138
GINS2	ENSG00000131153	-0.380367	0.155185	0.0146456	0.78138
AK3	ENSG00000147853	-0.467311	0.190719	0.0146779	0.78138
RNU1-4	ENSG00000207389	0.572398	0.233608	0.0146779	0.78138
SNHG3	ENSG00000242125	0.521504	0.212888	0.0147016	0.78138
RYR3	ENSG00000198838	-0.516602	0.210969	0.0147401	0.78138
ZNF468	ENSG00000204604	0.402827	0.164569	0.0147782	0.78138
NA	ENSG00000183154	0.603197	0.246528	0.0148184	0.78138
PRKAG2	ENSG00000106617	0.44177	0.180612	0.0148512	0.78138
DHODH	ENSG00000102967	0.480358	0.196402	0.0148582	0.78138
PLA2G4D	ENSG00000159337	-0.560621	0.229241	0.014868	0.78138
RAB21	ENSG00000080371	0.319126	0.130551	0.0149126	0.78138
CABLES2	ENSG00000149679	0.484209	0.198148	0.0149443	0.78138
SOWAHA	ENSG00000198944	-0.423902	0.173488	0.0149554	0.78138
NA	ENSG00000254273	0.56874	0.232824	0.0149804	0.78138
MST1P2	ENSG00000186301	0.550695	0.225559	0.0150345	0.78138
TRAPPC9	ENSG00000167632	0.241633	0.0990131	0.0150779	0.78138
HINT2P1	ENSG00000230398	0.555775	0.227787	0.0150995	0.78138
FBXO33	ENSG00000165355	-0.433995	0.177888	0.0151071	0.78138
ADAMTS18	ENSG00000140873	-0.595666	0.244166	0.0151118	0.78138
PRKCE	ENSG00000171132	-0.478612	0.196194	0.0151164	0.78138
RPS15AP11	ENSG00000234093	-0.553468	0.226937	0.015142	0.78138
MEIS2	ENSG00000134138	-0.517904	0.212448	0.0151862	0.781633
MND1	ENSG00000121211	-0.478771	0.196584	0.0152836	0.781633
TRPM2	ENSG00000142185	0.416629	0.171079	0.0152898	0.781633
NAXE	ENSG00000163382	-0.401437	0.164922	0.0153399	0.781633
RACGAP1	ENSG00000161800	-0.374475	0.153894	0.0153722	0.781633
NA	ENSG00000273254	-0.589929	0.24244	0.0153735	0.781633
U2SURP	ENSG00000163714	0.241737	0.0993862	0.0154153	0.781837
C2orf66	ENSG00000187944	-0.530696	0.218585	0.015602	0.783828
SH3BP5-AS1	ENSG00000224660	0.361264	0.148807	0.0156074	0.783828
NA	ENSG00000138041	0.275216	0.11338	0.0156226	0.783828
RBMS2P1	ENSG00000213250	-0.581897	0.239804	0.0156583	0.783828
IRAK2	ENSG00000134070	0.509061	0.209834	0.0156807	0.783828
KIF11	ENSG00000138160	-0.341764	0.14093	0.0157214	0.783828
SNHG32	ENSG00000204387	0.404816	0.166982	0.0157539	0.783828
PPT1	ENSG00000131238	0.39219	0.161847	0.0158007	0.783828
SMOC2	ENSG00000112562	-0.564975	0.233183	0.0158148	0.783828
RPL36AL	ENSG00000165502	0.313566	0.129456	0.0158449	0.783828
CD74	ENSG00000019582	0.341838	0.141316	0.015984	0.783828
WASF1	ENSG00000112290	-0.557377	0.230507	0.0160234	0.783828
PARD6G	ENSG00000178184	-0.549483	0.227323	0.0160609	0.783828
SLTM	ENSG00000137776	0.428711	0.177375	0.0160701	0.783828
CORIN	ENSG00000145244	-0.569353	0.235574	0.0160747	0.783828
PRDM4	ENSG00000110851	-0.465632	0.192767	0.0161339	0.783828
RPL30	ENSG00000156482	0.261997	0.108534	0.0162016	0.783828
MALAT1	ENSG00000251562	0.260574	0.107976	0.0162332	0.783828
ACYP1	ENSG00000119640	-0.506761	0.210129	0.0163028	0.783828
ACTR2	ENSG00000138071	0.226114	0.0937951	0.0163445	0.783828
ZFC3H1	ENSG00000133858	0.298615	0.123931	0.0163974	0.783828
ST3GAL3	ENSG00000126091	-0.511321	0.212391	0.0164893	0.783828
ARF1P2	ENSG00000213137	0.507643	0.210871	0.0164935	0.783828
NCS1	ENSG00000107130	-0.460442	0.191434	0.0165891	0.783828
HELLS	ENSG00000119969	-0.347096	0.144354	0.0166223	0.783828
EOGT	ENSG00000163378	0.523976	0.217926	0.0166272	0.783828
SPTY2D1	ENSG00000179119	0.352146	0.146535	0.0166822	0.783828
LINC01135	ENSG00000234807	0.573581	0.238862	0.0167653	0.783828
JPH2	ENSG00000149596	-0.510226	0.212573	0.0168139	0.783828
NA	ENSG00000256178	0.569291	0.237219	0.0168311	0.783828
SNHG1	ENSG00000255717	0.337126	0.14054	0.0168791	0.783828
TLR2	ENSG00000137462	0.443567	0.184978	0.0169179	0.783828
NA	ENSG00000204055	0.568929	0.237297	0.0169361	0.783828
NA	ENSG00000261668	-0.487595	0.203458	0.0169821	0.783828
MRPS31P4	ENSG00000250299	0.509022	0.21242	0.0169927	0.783828
NA	ENSG00000258337	-0.497226	0.207577	0.0170352	0.783828
SWAP70	ENSG00000133789	0.392236	0.163756	0.0170413	0.783828
FGFR1	ENSG00000077782	-0.365168	0.152468	0.01705	0.783828
SKA1	ENSG00000154839	-0.394453	0.164713	0.0170617	0.783828
SH2D6	ENSG00000152292	-0.535276	0.223617	0.0171114	0.783828
VKORC1L1	ENSG00000196715	0.323999	0.13545	0.0171897	0.783828
PCDHGB2	ENSG00000253910	0.563108	0.235418	0.0171931	0.783828
ZC3H12D	ENSG00000178199	-0.393299	0.164429	0.0171952	0.783828
FRG1-DT	ENSG00000245685	-0.574175	0.240188	0.017259	0.783828
EIF3A	ENSG00000107581	0.303747	0.127126	0.0173137	0.783828
SEC63	ENSG00000025796	0.228588	0.0957368	0.0173914	0.783828
C3AR1	ENSG00000171860	0.449988	0.188467	0.0173942	0.783828
KNTC1	ENSG00000184445	-0.361203	0.151284	0.0173958	0.783828
YTHDC2	ENSG00000047188	0.346563	0.14518	0.0174167	0.783828
C1DP5	ENSG00000254965	-0.536655	0.224942	0.0174816	0.783828
TOR1A	ENSG00000136827	0.534703	0.224155	0.0174973	0.783828
NA	ENSG00000225421	-0.44091	0.184915	0.0175451	0.783828
KAT7	ENSG00000136504	-0.423789	0.177778	0.0175724	0.783828
TBC1D31	ENSG00000156787	-0.423978	0.177858	0.0175729	0.783828
FLNC	ENSG00000128591	-0.437562	0.183561	0.0175761	0.783828
NDUFV3	ENSG00000160194	0.566192	0.237654	0.0176383	0.783828
HYPK	ENSG00000242028	0.411255	0.172621	0.0176385	0.783828
CDC25C	ENSG00000158402	-0.458642	0.192534	0.0176516	0.783828
C1orf210	ENSG00000253313	-0.365947	0.153823	0.0178	0.785993
PNO1	ENSG00000115946	0.404807	0.170168	0.0178068	0.785993
CAVIN1	ENSG00000177469	-0.410189	0.172556	0.0178897	0.785993
GNA12	ENSG00000146535	0.454128	0.191125	0.0179401	0.785993
TMEM241	ENSG00000134490	0.520463	0.219063	0.0179507	0.785993
M6PR	ENSG00000003056	0.337396	0.142051	0.0179833	0.785993
ANO5	ENSG00000171714	-0.506639	0.213612	0.0181479	0.785993
RPS3	ENSG00000149273	0.282907	0.119405	0.0182672	0.785993
NA	ENSG00000188987	-0.361995	0.152815	0.0182903	0.785993
TMCC2	ENSG00000133069	-0.521829	0.220489	0.0183953	0.785993
DEPDC1	ENSG00000024526	-0.383665	0.162166	0.0184352	0.785993
SYT15	ENSG00000204176	0.526489	0.222623	0.0184814	0.785993
TSHZ1	ENSG00000179981	-0.309429	0.130851	0.0184912	0.785993
SNHG17	ENSG00000196756	0.41547	0.175818	0.0185737	0.785993
ELF1	ENSG00000120690	0.344247	0.145695	0.0185874	0.785993
ZNF70	ENSG00000187792	0.439662	0.186157	0.0186373	0.785993
MAP6	ENSG00000171533	-0.523534	0.221682	0.0186442	0.785993
NA	ENSG00000231412	-0.413417	0.175064	0.0186506	0.785993
ANKRD13A	ENSG00000076513	-0.425427	0.180175	0.0186669	0.785993
ST18	ENSG00000147488	-0.526673	0.223159	0.0187222	0.785993
GABPB1	ENSG00000104064	-0.387325	0.164126	0.0187301	0.785993
PLAA	ENSG00000137055	0.354183	0.150159	0.0187899	0.785993
TNFSF13	ENSG00000161955	-0.424301	0.179923	0.0188139	0.785993
CASP9	ENSG00000132906	0.496476	0.210553	0.018828	0.785993
EIF4B	ENSG00000063046	0.268629	0.11396	0.0188641	0.785993
MOGAT2	ENSG00000166391	-0.386873	0.164171	0.0188997	0.785993
TAS2R63P	ENSG00000256019	-0.571466	0.24259	0.018942	0.785993
CYB5R2	ENSG00000166394	-0.504791	0.214326	0.018964	0.785993
DYNC2I2	ENSG00000119333	-0.222988	0.0948371	0.0191651	0.785993
KPNA2	ENSG00000182481	-0.260525	0.11083	0.0191956	0.785993
SGO2	ENSG00000163535	-0.335202	0.142611	0.019206	0.785993
REG4	ENSG00000134193	0.480906	0.204626	0.019221	0.785993
CCDC157	ENSG00000187860	0.443947	0.188943	0.0192486	0.785993
TBCA	ENSG00000171530	0.416375	0.177215	0.0192532	0.785993
SLC16A10	ENSG00000112394	-0.447474	0.190462	0.0192602	0.785993
CUL4A	ENSG00000139842	0.431819	0.183804	0.0192631	0.785993
NA	ENSG00000212195	0.534348	0.227455	0.0192683	0.785993
IGFBP5	ENSG00000115461	-0.501728	0.213587	0.0192782	0.785993
EPB41L4A-AS1	ENSG00000224032	0.437312	0.186219	0.0193132	0.785993
NOMO2	ENSG00000185164	0.4685	0.199522	0.0193262	0.785993
STRN	ENSG00000115808	-0.286342	0.121951	0.0193315	0.785993
TGM2	ENSG00000198959	-0.464647	0.197908	0.0193427	0.785993
FAM174C	ENSG00000228300	-0.260642	0.111085	0.0194183	0.785993
NFAM1	ENSG00000235568	0.438577	0.186964	0.0194456	0.785993
CEP97	ENSG00000182504	-0.409557	0.174739	0.019547	0.785993
ATP5PB	ENSG00000116459	-0.248131	0.10589	0.019574	0.785993
NA	ENSG00000150076	-0.55541	0.237165	0.0196481	0.785993
NFKBID	ENSG00000167604	0.442577	0.18899	0.0196521	0.785993
NA	ENSG00000267288	0.556831	0.237809	0.0196676	0.785993
FAR2P2	ENSG00000178162	-0.42457	0.18133	0.0196717	0.785993
KIF18A	ENSG00000121621	-0.389425	0.166338	0.0196854	0.785993
RPL14	ENSG00000188846	0.307256	0.13126	0.0197032	0.785993
HLA-DMA	ENSG00000204257	0.348254	0.148787	0.0197135	0.785993
LYSMD4	ENSG00000183060	0.537995	0.230122	0.0198571	0.78971
CCDC18-AS1	ENSG00000223745	0.405363	0.173426	0.019883	0.78971
HMGN1P1	ENSG00000259318	0.522832	0.223867	0.0199837	0.791176
EXD3	ENSG00000187609	0.233499	0.0999902	0.0199964	0.791176
RPS2	ENSG00000140988	0.401421	0.171972	0.0200492	0.791751
RNU1-28P	ENSG00000206588	0.555417	0.238276	0.0202211	0.793772
NA	ENSG00000259132	0.460316	0.197493	0.0202312	0.793772
H1-10	ENSG00000184897	-0.260596	0.111848	0.0202784	0.793772
PARL	ENSG00000175193	0.426093	0.18289	0.0202856	0.793772
HEPACAM2	ENSG00000188175	0.319468	0.137186	0.0203417	0.793772
DNAJC30	ENSG00000176410	-0.44558	0.191613	0.0205194	0.793772
HNRNPLL	ENSG00000143889	-0.377976	0.162607	0.0205703	0.793772
SARAF	ENSG00000133872	0.334701	0.144062	0.0206332	0.793772
BRCA1	ENSG00000012048	-0.363291	0.156386	0.0206481	0.793772
LARS2	ENSG00000011376	-0.418285	0.18008	0.0206631	0.793772
NIPAL3	ENSG00000001461	-0.408604	0.175947	0.0206877	0.793772
NDUFS6	ENSG00000145494	0.357328	0.153904	0.020718	0.793772
EIF5A2	ENSG00000163577	-0.462611	0.199276	0.0207343	0.793772
SCARNA1	ENSG00000252947	0.426697	0.183854	0.0207678	0.793772
NA	ENSG00000213939	0.361863	0.155946	0.0207896	0.793772
IGLV3-25	ENSG00000211659	-0.496615	0.214056	0.0208122	0.793772
FREM2	ENSG00000150893	-0.504983	0.217698	0.0208331	0.793772
CERT1	ENSG00000113163	0.254082	0.109562	0.0208642	0.793772
NA	ENSG00000224152	-0.475081	0.204926	0.0209064	0.793772
AKR1B15	ENSG00000227471	-0.51803	0.223473	0.0209183	0.793772
TMEM87B	ENSG00000153214	0.321741	0.13881	0.0209314	0.793772
PTGER3	ENSG00000050628	-0.464644	0.20054	0.0209801	0.793772
RPS20	ENSG00000008988	0.342188	0.147781	0.0210603	0.793772
STK35	ENSG00000125834	-0.319004	0.13777	0.0210618	0.793772
TMEM199	ENSG00000244045	0.461564	0.199412	0.0211095	0.793772
TMEM81	ENSG00000174529	0.535261	0.231266	0.0211169	0.793772
TMEM53	ENSG00000126106	0.395734	0.171112	0.021215	0.793772
IGLV1-36	ENSG00000211655	-0.538521	0.232946	0.0212666	0.793772
MEX3A	ENSG00000254726	-0.545293	0.235939	0.0213015	0.793772
RANBP2	ENSG00000153201	0.245791	0.106351	0.0213033	0.793772
RPL37A	ENSG00000197756	0.244101	0.105752	0.0214648	0.793772
TFEC	ENSG00000105967	0.305879	0.132516	0.0214654	0.793772
EMC6	ENSG00000127774	0.357714	0.15502	0.021505	0.793772
STIL	ENSG00000123473	-0.417398	0.181059	0.02163	0.793772
H3C12	ENSG00000197153	-0.371649	0.161234	0.0216462	0.793772
NOTCH4	ENSG00000204301	-0.417269	0.181038	0.0216547	0.793772
ASPA	ENSG00000108381	-0.376357	0.163302	0.0216663	0.793772
ZNF331	ENSG00000130844	0.407715	0.176923	0.0216771	0.793772
SEC23IP	ENSG00000107651	0.297259	0.129002	0.0216875	0.793772
RPS27	ENSG00000177954	0.305885	0.13278	0.0217218	0.793772
CYB5D1	ENSG00000182224	-0.532622	0.231292	0.0217719	0.793772
FBLN1	ENSG00000077942	-0.323626	0.140545	0.0217808	0.793772
NA	ENSG00000272953	0.494485	0.214772	0.0217965	0.793772
GPNMB	ENSG00000136235	0.506391	0.220148	0.0219191	0.793772
ALG10B	ENSG00000175548	0.404566	0.176	0.0220081	0.793772
FAU	ENSG00000149806	0.304634	0.132544	0.0220252	0.793772
TBC1D24	ENSG00000162065	-0.415985	0.180997	0.0220296	0.793772
ROCK1	ENSG00000067900	0.25168	0.109542	0.0220709	0.793772
EXOC3	ENSG00000180104	0.297048	0.129304	0.0220874	0.793772
CCDC162P	ENSG00000203799	0.414889	0.180618	0.022101	0.793772
NA	ENSG00000215346	-0.421785	0.183649	0.022122	0.793772
GUCY1B1	ENSG00000061918	-0.441167	0.192092	0.0221248	0.793772
SGO1	ENSG00000129810	-0.383285	0.166904	0.0221361	0.793772
C21orf91	ENSG00000154642	0.26649	0.116142	0.022248	0.793772
NA	ENSG00000248863	-0.471787	0.205725	0.022319	0.793772
PRELP	ENSG00000188783	-0.436011	0.190149	0.0223356	0.793772
MED21	ENSG00000152944	-0.372847	0.16272	0.022432	0.793772
NA	ENSG00000203504	0.497069	0.217011	0.0224795	0.793772
CARMN	ENSG00000249669	-0.408234	0.178276	0.0225161	0.793772
CDKL4	ENSG00000205111	-0.564622	0.24659	0.022527	0.793772
PLEKHO1	ENSG00000023902	-0.277329	0.121181	0.0225957	0.793772
PLEKHJ1	ENSG00000104886	0.229151	0.100153	0.022627	0.793772
NA	ENSG00000261705	-0.54061	0.236334	0.0226583	0.793772
RN7SL145P	ENSG00000244357	0.563295	0.246389	0.0227339	0.793772
PRSS22	ENSG00000005001	-0.528716	0.231437	0.0228347	0.793772
MESP2	ENSG00000188095	-0.504402	0.220801	0.0228388	0.793772
NA	ENSG00000218416	0.434984	0.190438	0.0228565	0.793772
PLEKHA8	ENSG00000106086	-0.479783	0.210135	0.0229106	0.793772
PSMA2	ENSG00000106588	-0.23406	0.102518	0.0229168	0.793772
HHAT	ENSG00000054392	0.415493	0.182024	0.0229456	0.793772
ZNF71	ENSG00000197951	0.392798	0.172084	0.0229473	0.793772
CEP55	ENSG00000138180	-0.336317	0.147348	0.0229548	0.793772
RBM17	ENSG00000134453	0.379944	0.166509	0.0229939	0.793772
POLR2M	ENSG00000255529	-0.346842	0.152011	0.0230008	0.793772
CUTC	ENSG00000119929	0.411967	0.18057	0.0230141	0.793772
FAM111B	ENSG00000189057	-0.308626	0.13531	0.0230491	0.793772
DENR	ENSG00000139726	0.290697	0.127474	0.0230757	0.793772
RPUSD3	ENSG00000156990	-0.366033	0.160529	0.0230924	0.793772
ZBTB6	ENSG00000186130	0.28403	0.124705	0.0232457	0.797715
CUEDC2	ENSG00000107874	-0.398528	0.175137	0.0233716	0.800352
NA	ENSG00000141720	-0.31866	0.140067	0.0233999	0.800352
NA	ENSG00000254528	0.521873	0.229467	0.0234466	0.800629
SLC25A1	ENSG00000100075	-0.255229	0.112334	0.0235824	0.803068
TIMELESS	ENSG00000111602	-0.344452	0.151642	0.0236174	0.803068
ZNF668	ENSG00000167394	-0.277609	0.122232	0.0236368	0.803068
COX7A1	ENSG00000161281	-0.439192	0.193465	0.0236993	0.803068
KLK11	ENSG00000167757	-0.494464	0.217914	0.0237642	0.803068
CRYBB2P1	ENSG00000100058	-0.446358	0.196792	0.0238198	0.803068
CSRP1	ENSG00000159176	-0.349816	0.154303	0.0238872	0.803068
TNS1	ENSG00000079308	-0.365535	0.161269	0.0239154	0.803068
SNORA22	ENSG00000206634	0.426463	0.188241	0.0239836	0.803068
CCDC93	ENSG00000125633	0.359797	0.158819	0.0239879	0.803068
CCNB1	ENSG00000134057	-0.333565	0.147265	0.024011	0.803068
CCNB1IP1	ENSG00000100814	0.340466	0.150314	0.0240136	0.803068
PLEKHN1	ENSG00000187583	0.497866	0.219933	0.0240952	0.803068
RPL29	ENSG00000162244	0.393405	0.173817	0.0241195	0.803068
HSD17B1	ENSG00000108786	-0.543308	0.24005	0.0241199	0.803068
TUBB4B	ENSG00000188229	0.302276	0.133595	0.0241627	0.803068
DNAJC21	ENSG00000168724	0.295782	0.130739	0.0241778	0.803068
SNHG21	ENSG00000250988	0.532005	0.235224	0.0242207	0.803202
LYZ	ENSG00000090382	0.457736	0.202506	0.0243042	0.804684
NDUFS4	ENSG00000164258	0.297991	0.131955	0.0244346	0.806144
PEG10	ENSG00000242265	-0.422648	0.187195	0.0244651	0.806144
MFSD6L	ENSG00000185156	-0.427184	0.189224	0.0244799	0.806144
NA	ENSG00000256571	0.442772	0.196256	0.0245726	0.806144
INVS	ENSG00000119509	-0.506131	0.22444	0.0246365	0.806144
RN7SKP253	ENSG00000252233	-0.506428	0.2246	0.0246542	0.806144
TRMT112	ENSG00000173113	-0.340685	0.151215	0.0247698	0.806144
SNORD17	ENSG00000212232	0.441385	0.195937	0.0247881	0.806144
MSR1	ENSG00000038945	0.480593	0.213385	0.024817	0.806144
CORO2B	ENSG00000103647	-0.508334	0.225777	0.024865	0.806144
HTR7	ENSG00000148680	0.485365	0.215595	0.024878	0.806144
AMOTL2	ENSG00000114019	-0.439214	0.195137	0.0249085	0.806144
LAPTM5	ENSG00000162511	0.320527	0.142413	0.024916	0.806144
MMRN1	ENSG00000138722	-0.463366	0.205943	0.0249618	0.806144
ANAPC2	ENSG00000176248	0.271166	0.120546	0.0249923	0.806144
UGT2B7	ENSG00000171234	0.377921	0.168063	0.025044	0.806144
BCL2L2	ENSG00000129473	0.421247	0.187334	0.0250474	0.806144
LINC00520	ENSG00000258791	0.489786	0.217935	0.0251272	0.806144
SLCO3A1	ENSG00000176463	-0.381397	0.169721	0.0251392	0.806144
PCOLCE	ENSG00000106333	-0.328775	0.146343	0.0251777	0.806144
CNST	ENSG00000162852	-0.426594	0.189945	0.025225	0.806144
TEX30	ENSG00000151287	-0.439303	0.195607	0.0252267	0.806144
MELK	ENSG00000165304	-0.304627	0.135657	0.0252444	0.806144
CXCL16	ENSG00000161921	0.441142	0.196609	0.0253622	0.80866
FXYD6	ENSG00000137726	-0.360025	0.16053	0.0254292	0.809085
RDH11	ENSG00000072042	-0.358727	0.159978	0.0254538	0.809085
MS4A6A	ENSG00000110077	0.409079	0.182507	0.0255127	0.809508
NA	ENSG00000256018	-0.360447	0.160888	0.0255837	0.809508
DMAP1	ENSG00000178028	0.370514	0.165397	0.0255971	0.809508
S1PR2	ENSG00000267534	-0.408643	0.182547	0.0257016	0.809508
KIFBP	ENSG00000198954	0.33678	0.150466	0.0257225	0.809508
NPM1	ENSG00000181163	0.246748	0.110252	0.0257369	0.809508
RN7SL5P	ENSG00000265735	0.334521	0.149515	0.0257794	0.809508
COL19A1	ENSG00000082293	-0.426745	0.190848	0.0258669	0.809508
MYH10	ENSG00000133026	-0.48168	0.21546	0.0258974	0.809508
NA	ENSG00000260352	0.494123	0.221069	0.0259263	0.809508
RNU1-2	ENSG00000207005	0.523507	0.234255	0.0259508	0.809508
NOTCH2	ENSG00000134250	-0.410178	0.183574	0.0259764	0.809508
ORC6	ENSG00000091651	-0.386434	0.17298	0.0260038	0.809508
FPR3	ENSG00000187474	0.452935	0.202763	0.0260147	0.809508
BTN2A3P	ENSG00000124549	-0.495714	0.222168	0.0261848	0.813577
AIF1	ENSG00000204472	0.41294	0.185221	0.0263059	0.814236
SEC61B	ENSG00000106803	0.294949	0.132298	0.0263071	0.814236
PKD1L2	ENSG00000166473	-0.48631	0.218222	0.026369	0.814236
BIRC5	ENSG00000089685	-0.320915	0.144057	0.0264239	0.814236
SMIM20	ENSG00000250317	0.437075	0.196256	0.0264662	0.814236
SYNM	ENSG00000182253	-0.42548	0.19114	0.0265371	0.814236
NA	ENSG00000271793	-0.523968	0.235435	0.0265693	0.814236
CEMIP2	ENSG00000135048	0.407461	0.183203	0.0266664	0.814236
PLCG2	ENSG00000197943	-0.383636	0.172503	0.0266774	0.814236
H2BC11	ENSG00000124635	-0.353456	0.158976	0.0267182	0.814236
ADAM32	ENSG00000197140	0.5102	0.229528	0.0267534	0.814236
MPHOSPH8	ENSG00000196199	0.456385	0.205347	0.026775	0.814236
PARP11	ENSG00000111224	-0.463627	0.20862	0.0267853	0.814236
GADD45B	ENSG00000099860	0.44143	0.198744	0.0268703	0.814236
NA	ENSG00000219023	0.538109	0.242289	0.0268818	0.814236
FAT3	ENSG00000165323	-0.479919	0.216119	0.0269032	0.814236
EPB41L1	ENSG00000088367	0.305634	0.137652	0.026923	0.814236
RHBDF1	ENSG00000007384	0.324845	0.14644	0.0270636	0.814236
NA	ENSG00000077809	-0.444476	0.200375	0.0270678	0.814236
LMNB1	ENSG00000113368	-0.30406	0.137138	0.0271392	0.814236
ANK2	ENSG00000145362	-0.350804	0.158229	0.0271475	0.814236
ATAT1	ENSG00000137343	0.418563	0.188797	0.0271519	0.814236
LINC00639	ENSG00000259070	0.530191	0.239164	0.027162	0.814236
KIF7	ENSG00000166813	0.329102	0.148466	0.0271734	0.814236
TBC1D10A	ENSG00000099992	-0.319297	0.144058	0.0271897	0.814236
ASB8	ENSG00000177981	-0.324265	0.146452	0.0273487	0.816735
AMDHD2	ENSG00000162066	0.245333	0.110876	0.0274508	0.816735
IGSF21	ENSG00000117154	-0.494786	0.22363	0.0274613	0.816735
RABGEF1	ENSG00000154710	-0.538595	0.243535	0.0275276	0.816735
MADCAM1	ENSG00000099866	-0.436803	0.197528	0.0275435	0.816735
RPS15A	ENSG00000134419	0.262053	0.118551	0.0276041	0.816735
GPR89A	ENSG00000117262	-0.527392	0.238596	0.0276097	0.816735
SPRYD7	ENSG00000123178	0.391934	0.177413	0.0276962	0.816735
RNU1-1	ENSG00000206652	0.530347	0.24013	0.0277364	0.816735
SPIB	ENSG00000269404	-0.386589	0.175093	0.0277844	0.816735
HOOK1	ENSG00000134709	0.224597	0.10174	0.027808	0.816735
NA	ENSG00000260772	-0.446402	0.202366	0.0279244	0.816735
BUB1B	ENSG00000156970	-0.342785	0.155397	0.0279282	0.816735
EIF3D	ENSG00000100353	0.24996	0.113319	0.0279319	0.816735
P4HB	ENSG00000185624	0.236594	0.107273	0.0279516	0.816735
TPT1P10	ENSG00000180221	0.513695	0.232928	0.0279619	0.816735
SNHG8	ENSG00000269893	0.455401	0.206523	0.0279827	0.816735
TICRR	ENSG00000140534	-0.338156	0.153373	0.0280038	0.816735
FOXP1	ENSG00000114861	-0.296372	0.134438	0.0280231	0.816735
CHST3	ENSG00000122863	-0.397557	0.180443	0.0281149	0.818257
FKBP7	ENSG00000079150	-0.447556	0.20332	0.0282562	0.82058
RAB43	ENSG00000172780	-0.373404	0.169706	0.0283233	0.82058
UGT1A1	ENSG00000241635	-0.360515	0.163885	0.0283585	0.82058
PPP3R1	ENSG00000221823	0.248633	0.113057	0.028403	0.82058
MTND4P14	ENSG00000236254	-0.471105	0.214226	0.0284083	0.82058
RYR2	ENSG00000198626	-0.487425	0.221681	0.0284326	0.82058
NA	ENSG00000218418	0.495329	0.225402	0.028521	0.821929
SLC2A6	ENSG00000160326	-0.345357	0.157194	0.0285588	0.821929
NA	ENSG00000226853	-0.536293	0.24423	0.0286421	0.823182
NUP43	ENSG00000120253	-0.405349	0.184752	0.0287751	0.824822
CDC27	ENSG00000004897	-0.310642	0.141622	0.0288153	0.824822
DNAL1	ENSG00000119661	-0.437926	0.199687	0.0288441	0.824822
TMEM60	ENSG00000135211	0.364073	0.166056	0.0288873	0.824822
LGI4	ENSG00000153902	0.438746	0.200129	0.0288984	0.824822
KIAA1107	ENSG00000069712	-0.342662	0.156398	0.0289967	0.825726
NA	ENSG00000272746	0.478537	0.218432	0.02901	0.825726
NDRG3	ENSG00000101079	-0.427099	0.195119	0.0291462	0.828464
HP1BP3	ENSG00000127483	-0.419883	0.191876	0.0291907	0.828592
REEP1	ENSG00000068615	-0.415583	0.19016	0.0294021	0.830799
BMPR1A	ENSG00000107779	-0.388352	0.177732	0.0294309	0.830799
THBS2	ENSG00000186340	-0.443879	0.203155	0.0294392	0.830799
B3GNT9	ENSG00000237172	-0.411355	0.188292	0.0294592	0.830799
DNM2	ENSG00000079805	0.196929	0.0901511	0.0294761	0.830799
DNAJB2	ENSG00000135924	0.341365	0.156304	0.0295094	0.830799
SLC35B3	ENSG00000124786	0.338069	0.154927	0.0296474	0.83329
MKNK1	ENSG00000079277	0.414245	0.189902	0.0297046	0.83329
ZNF100	ENSG00000197020	-0.522331	0.239527	0.0297549	0.83329
ZNF776	ENSG00000152443	0.432749	0.198459	0.029765	0.83329
COMMD5	ENSG00000170619	0.367762	0.168703	0.02981	0.83329
ELN-AS1	ENSG00000232415	-0.460126	0.211158	0.0298756	0.83329
SNORA2A	ENSG00000206612	0.398149	0.182721	0.0298797	0.83329
CD248	ENSG00000174807	-0.41333	0.189756	0.0299387	0.833812
NA	ENSG00000271384	0.513989	0.236186	0.03009	0.83643
NA	ENSG00000219529	-0.532633	0.244859	0.0301608	0.83643
SLC1A3	ENSG00000079215	0.457774	0.210456	0.0301695	0.83643
UBXN1	ENSG00000162191	0.377104	0.17345	0.030246	0.83643
TPGS2	ENSG00000134779	-0.460593	0.211853	0.0302474	0.83643
RPL27	ENSG00000131469	0.299698	0.137912	0.0303244	0.83643
NA	ENSG00000215447	-0.444617	0.20463	0.030348	0.83643
ZSWIM5	ENSG00000162415	-0.344509	0.158579	0.0303715	0.83643
NAP1L4P1	ENSG00000177173	0.472408	0.217484	0.0303965	0.83643
NA	ENSG00000267067	0.509513	0.234644	0.0304514	0.836489
SRRT	ENSG00000087087	0.282489	0.130144	0.0305149	0.836489
OAZ3	ENSG00000143450	-0.508848	0.234544	0.0305965	0.836489
PKHD1L1	ENSG00000205038	-0.455535	0.209972	0.0305978	0.836489
NTN1	ENSG00000065320	-0.363105	0.167396	0.0306257	0.836489
TACC3	ENSG00000013810	-0.313554	0.144675	0.0307664	0.836489
SNORA71A	ENSG00000225091	0.451466	0.208529	0.0309429	0.836489
RBPJ	ENSG00000168214	-0.292121	0.134934	0.0309493	0.836489
FIGNL1	ENSG00000132436	-0.34655	0.160076	0.0309505	0.836489
JAM2	ENSG00000154721	-0.461035	0.21299	0.0309759	0.836489
GNB3	ENSG00000111664	-0.504326	0.233016	0.0309943	0.836489
SYNJ2BP	ENSG00000213463	-0.351548	0.162452	0.0310204	0.836489
SSX2IP	ENSG00000117155	-0.283816	0.13119	0.0310676	0.836489
RPL6	ENSG00000089009	0.252767	0.116866	0.0311079	0.836489
TUBA1C	ENSG00000167553	0.30838	0.142665	0.0312089	0.836489
NA	ENSG00000260966	0.357674	0.165493	0.0312325	0.836489
NA	ENSG00000266289	-0.495331	0.229211	0.0312512	0.836489
NA	ENSG00000272076	-0.504845	0.233635	0.031267	0.836489
CKS1B	ENSG00000173207	-0.321392	0.148749	0.031282	0.836489
HOXB3	ENSG00000120093	-0.332402	0.153859	0.031297	0.836489
METTL7A	ENSG00000185432	-0.309444	0.143239	0.0313051	0.836489
FANCG	ENSG00000221829	-0.388478	0.17987	0.0313486	0.836489
SBDS	ENSG00000126524	0.366647	0.169885	0.0314716	0.836489
NA	ENSG00000261529	-0.443857	0.205675	0.0314833	0.836489
MTND5P2	ENSG00000229622	0.454917	0.210815	0.0314951	0.836489
NA	ENSG00000264895	-0.373083	0.17298	0.0315815	0.836489
VN1R81P	ENSG00000268357	-0.533464	0.247359	0.031594	0.836489
NA	ENSG00000267313	0.506894	0.235077	0.0316217	0.836489
DCXR	ENSG00000169738	-0.298373	0.13838	0.0316297	0.836489
SNHG7	ENSG00000233016	0.439106	0.203704	0.0316748	0.836489
IST1	ENSG00000182149	-0.311903	0.144753	0.0317446	0.836489
LINC01725	ENSG00000233008	-0.438141	0.203377	0.0317757	0.836489
TNFRSF19	ENSG00000127863	-0.457312	0.212279	0.0317779	0.836489
NBL1	ENSG00000158747	-0.2381	0.110531	0.0317898	0.836489
MAPK4	ENSG00000141639	-0.465834	0.21628	0.0318135	0.836489
KATNAL1	ENSG00000102781	-0.403046	0.187188	0.0318681	0.836734
AGGF1P2	ENSG00000233435	0.524329	0.243567	0.0319037	0.836734
ANXA5	ENSG00000164111	0.380328	0.176806	0.0320312	0.839014
RPS25	ENSG00000118181	0.284355	0.132309	0.0321848	0.841973
BTBD19	ENSG00000222009	-0.451502	0.210217	0.0322952	0.843794
TTC30B	ENSG00000196659	-0.428376	0.19953	0.032364	0.844524
LINC02610	ENSG00000186235	0.507723	0.236608	0.0324511	0.845486
FERMT1	ENSG00000101311	-0.495255	0.230839	0.0324826	0.845486
NA	ENSG00000223343	-0.520024	0.242493	0.03256	0.846437
PI15	ENSG00000137558	-0.488494	0.228045	0.0327539	0.849578
CYP2W1	ENSG00000073067	-0.357819	0.167064	0.032777	0.849578
KMT5B	ENSG00000110066	0.27033	0.126236	0.032804	0.849578
SCIMP	ENSG00000161929	0.365068	0.170598	0.0329297	0.850457
NA	ENSG00000216775	-0.499053	0.233226	0.0329409	0.850457
PICK1	ENSG00000100151	0.30414	0.142182	0.0329976	0.850457
PPP1R14B-AS1	ENSG00000256940	-0.493712	0.230849	0.0330313	0.850457
PLD3	ENSG00000105223	0.294081	0.137544	0.0330791	0.850457
NA	ENSG00000259826	-0.515836	0.24128	0.0330935	0.850457
RRM2	ENSG00000171848	-0.301575	0.141086	0.0331256	0.850457
ZNF200	ENSG00000010539	0.480583	0.225092	0.0333281	0.853216
SH2B1	ENSG00000178188	0.230315	0.107887	0.0333509	0.853216
ZNF420	ENSG00000197050	0.354889	0.166358	0.0334735	0.853216
FERMT2	ENSG00000073712	-0.391188	0.183404	0.0335024	0.853216
ABCB6	ENSG00000115657	-0.365064	0.17124	0.0335887	0.853216
EXOC7	ENSG00000182473	0.243551	0.114259	0.0336148	0.853216
MRGPRF	ENSG00000172935	-0.371244	0.174218	0.0336693	0.853216
SEPSECS	ENSG00000109618	-0.313497	0.147173	0.0337355	0.853216
ITPRID1	ENSG00000180347	-0.504494	0.237137	0.0339593	0.853216
IRF5	ENSG00000128604	0.390329	0.183495	0.0339798	0.853216
NA	ENSG00000124593	-0.351899	0.1655	0.0340553	0.853216
SNHG20	ENSG00000234912	0.404985	0.190469	0.0340584	0.853216
PHC1P1	ENSG00000179899	-0.471562	0.221818	0.0340879	0.853216
UBALD2	ENSG00000185262	-0.312063	0.146818	0.0341206	0.853216
AMZ2	ENSG00000196704	0.339583	0.159786	0.034143	0.853216
MEF2C-AS1	ENSG00000248309	-0.453641	0.213489	0.0341716	0.853216
DDX58	ENSG00000107201	-0.50339	0.237073	0.0343015	0.853216
PRC1	ENSG00000198901	-0.317837	0.149693	0.0343092	0.853216
ZNF473	ENSG00000142528	-0.420397	0.198015	0.0343262	0.853216
ADPGK	ENSG00000159322	0.33644	0.158501	0.0343627	0.853216
DCBLD2	ENSG00000057019	-0.330003	0.155498	0.034396	0.853216
HDAC7	ENSG00000061273	-0.265073	0.12491	0.0344059	0.853216
SGSH	ENSG00000181523	0.290984	0.137139	0.0344312	0.853216
C1QC	ENSG00000159189	0.361896	0.170647	0.0345232	0.853216
GRB7	ENSG00000141738	-0.351884	0.165939	0.0345366	0.853216
A2M	ENSG00000175899	0.359363	0.169617	0.0346974	0.853216
C1orf112	ENSG00000000460	-0.374619	0.17682	0.0346996	0.853216
SNORA22C	ENSG00000207344	0.436675	0.206171	0.0347531	0.853216
MTRNR2L1	ENSG00000256618	-0.446817	0.210984	0.0347738	0.853216
NA	ENSG00000196374	-0.334688	0.158068	0.034809	0.853216
FCF1P1	ENSG00000227436	0.473555	0.223727	0.0348688	0.853216
ARID5A	ENSG00000196843	0.2713	0.128205	0.0349136	0.853216
VPS45	ENSG00000136631	-0.383361	0.181432	0.0351854	0.853216
NKD1	ENSG00000140807	-0.412594	0.195335	0.0352493	0.853216
GPATCH8	ENSG00000186566	-0.236093	0.11178	0.0352588	0.853216
GALM	ENSG00000143891	-0.305805	0.144801	0.0352784	0.853216
RXYLT1	ENSG00000118600	0.408518	0.193614	0.0354457	0.853216
CRIPT	ENSG00000119878	-0.255866	0.1213	0.0354983	0.853216
GET4	ENSG00000239857	0.276317	0.131009	0.0355158	0.853216
SPPL2A	ENSG00000138600	-0.284389	0.134855	0.0355417	0.853216
NPY5R	ENSG00000164129	-0.383207	0.181719	0.0355473	0.853216
NEO1	ENSG00000067141	-0.273806	0.129946	0.0356958	0.853216
ZNF536	ENSG00000198597	-0.380844	0.180774	0.0357251	0.853216
MYNN	ENSG00000085274	-0.271698	0.129011	0.0357893	0.853216
CENPE	ENSG00000138778	-0.321372	0.152657	0.0358609	0.853216
LRRC20	ENSG00000172731	-0.40371	0.191843	0.0359319	0.853216
KCP	ENSG00000135253	0.453305	0.21542	0.0359402	0.853216
EFCC1	ENSG00000114654	-0.41546	0.197457	0.0359602	0.853216
STUB1	ENSG00000103266	0.197892	0.0940685	0.0359912	0.853216
NOM1	ENSG00000146909	0.447486	0.212715	0.0359929	0.853216
UBE2Z	ENSG00000159202	0.292681	0.13913	0.0359965	0.853216
NA	ENSG00000216316	0.479987	0.22817	0.0359968	0.853216
NA	ENSG00000255310	-0.408976	0.194462	0.0360428	0.853216
GPR89B	ENSG00000188092	0.502847	0.23921	0.0361311	0.853216
GNG12	ENSG00000172380	-0.274781	0.130733	0.0361552	0.853216
NA	ENSG00000255176	-0.391102	0.186265	0.0363436	0.853216
CYP51A1P3	ENSG00000215223	0.518952	0.247191	0.0363709	0.853216
IGFBP7	ENSG00000163453	-0.373406	0.177886	0.036394	0.853216
HOXD11	ENSG00000128713	-0.511396	0.243738	0.0364827	0.853216
ATOH8	ENSG00000168874	-0.365563	0.17426	0.0365122	0.853216
ATP5MC2	ENSG00000135390	0.27298	0.130135	0.0365249	0.853216
SORD	ENSG00000140263	-0.402543	0.192015	0.0366361	0.853216
ICA1	ENSG00000003147	0.446336	0.212934	0.0366618	0.853216
RPL10AP6	ENSG00000226360	0.409466	0.195405	0.0367201	0.853216
XKR6	ENSG00000171044	-0.390509	0.186469	0.0368314	0.853216
JAZF1	ENSG00000153814	-0.376029	0.179638	0.0369182	0.853216
PWWP2AP1	ENSG00000226683	0.477011	0.227998	0.037016	0.853216
ARHGAP30	ENSG00000186517	0.213261	0.101969	0.0370822	0.853216
FN1	ENSG00000115414	-0.300067	0.143535	0.0371621	0.853216
HIF1AN	ENSG00000166135	0.217531	0.104065	0.037182	0.853216
CABP4	ENSG00000175544	0.474505	0.22705	0.0372236	0.853216
RELN	ENSG00000189056	-0.400085	0.191442	0.0372257	0.853216
KLHL24	ENSG00000114796	-0.256198	0.122598	0.0372359	0.853216
SH3RF1	ENSG00000154447	0.383286	0.183483	0.0373072	0.853216
CASP2	ENSG00000106144	-0.267613	0.128119	0.0373223	0.853216
LINC02193	ENSG00000260923	-0.447899	0.214481	0.0373663	0.853216
NA	ENSG00000267405	-0.468293	0.224346	0.0374494	0.853216
DIPK1B	ENSG00000165716	-0.445224	0.213308	0.0374616	0.853216
LINC02604	ENSG00000273142	0.413173	0.197958	0.0374673	0.853216
HMMR	ENSG00000072571	-0.332428	0.159281	0.037478	0.853216
SNORA27	ENSG00000207051	0.400005	0.1917	0.0375182	0.853216
NA	ENSG00000243199	0.338487	0.162271	0.0375797	0.853216
ALG5	ENSG00000120697	0.276194	0.132438	0.0376236	0.853216
NCBP1	ENSG00000136937	0.415654	0.199354	0.0376651	0.853216
LINC00623	ENSG00000226067	-0.44132	0.211722	0.0377176	0.853216
RPS24	ENSG00000138326	0.280941	0.13479	0.0377308	0.853216
PDE8A	ENSG00000073417	0.432769	0.207649	0.0377439	0.853216
NA	ENSG00000196138	0.381638	0.183133	0.0377625	0.853216
NA	ENSG00000224881	0.500106	0.239992	0.037771	0.853216
AMD1P3	ENSG00000249286	0.507528	0.243636	0.0378355	0.853216
HDGFL3	ENSG00000166503	-0.341372	0.163953	0.037928	0.853216
HSPA8	ENSG00000109971	0.399038	0.191655	0.037934	0.853216
RPS29	ENSG00000213741	0.319562	0.153521	0.037981	0.853216
OR8D4	ENSG00000181518	-0.482181	0.231727	0.0380496	0.853216
SDR42E1	ENSG00000184860	0.28296	0.135998	0.0380674	0.853216
TMEM86A	ENSG00000151117	0.404278	0.194406	0.0381649	0.853216
KANSL1L-AS1	ENSG00000229127	0.396998	0.190916	0.0381764	0.853216
FLRT2	ENSG00000185070	-0.356402	0.171445	0.0382346	0.853216
SNORA10	ENSG00000206811	0.428498	0.206146	0.0382522	0.853216
IGSF6	ENSG00000140749	0.416989	0.200637	0.0382784	0.853216
KIFC3	ENSG00000140859	-0.333659	0.16058	0.0383241	0.853216
CCDC80	ENSG00000091986	-0.357319	0.172005	0.038367	0.853216
MAB21L4	ENSG00000172478	-0.495521	0.238606	0.0384264	0.853216
SNHG29	ENSG00000175061	0.330738	0.159291	0.0384658	0.853216
PFDN2	ENSG00000143256	0.392433	0.189006	0.0384663	0.853216
ABCD4	ENSG00000119688	-0.321214	0.154768	0.0385461	0.853216
PTGER4	ENSG00000171522	0.378895	0.182562	0.0385473	0.853216
BDH2P1	ENSG00000232699	-0.456131	0.219791	0.0385599	0.853216
KIFC1	ENSG00000237649	-0.326703	0.157434	0.0385718	0.853216
ETHE1	ENSG00000105755	-0.251159	0.121039	0.0385849	0.853216
CD177	ENSG00000204936	-0.490158	0.236241	0.038604	0.853216
RPA3	ENSG00000106399	-0.335036	0.161482	0.0386105	0.853216
NA	ENSG00000240040	-0.450624	0.217214	0.0386285	0.853216
TMEM67	ENSG00000164953	-0.475535	0.229232	0.038637	0.853216
NA	ENSG00000235888	-0.483827	0.233259	0.0386614	0.853216
KIF2C	ENSG00000142945	-0.336871	0.162572	0.0388549	0.853216
CWF19L2	ENSG00000152404	0.349878	0.168863	0.0388715	0.853216
KCTD7	ENSG00000243335	0.503833	0.24343	0.0390817	0.853216
UBE2C	ENSG00000175063	-0.344485	0.166492	0.039143	0.853216
NA	ENSG00000167383	-0.480773	0.232365	0.0391457	0.853216
BTG3	ENSG00000154640	-0.289913	0.140183	0.039235	0.853216
B4GALT7	ENSG00000027847	0.31132	0.150536	0.0392381	0.853216
NA	ENSG00000234086	-0.485968	0.235042	0.0392844	0.853216
PALD1	ENSG00000107719	0.3161	0.152887	0.0392876	0.853216
GINS3	ENSG00000181938	-0.384594	0.186106	0.0393838	0.853216
MEIS1	ENSG00000143995	-0.352161	0.170436	0.0394115	0.853216
SRSF5	ENSG00000100650	0.307619	0.148886	0.0394217	0.853216
NA	ENSG00000272510	0.478966	0.23182	0.0394228	0.853216
CRABP2	ENSG00000143320	-0.486947	0.235682	0.0394233	0.853216
PMS2CL	ENSG00000187953	-0.43195	0.209069	0.0394279	0.853216
ARFGEF3	ENSG00000112379	0.323323	0.156573	0.0395292	0.853216
UFL1	ENSG00000014123	0.260196	0.126014	0.0395461	0.853216
ARMH3	ENSG00000120029	0.308868	0.149591	0.0395532	0.853216
KLK15	ENSG00000174562	0.469407	0.227358	0.039565	0.853216
LINC02256	ENSG00000261064	0.399774	0.193698	0.0396336	0.853216
CUL1	ENSG00000055130	0.355018	0.172074	0.0397034	0.853216
KIF14	ENSG00000118193	-0.33687	0.16342	0.0398742	0.853216
ETV6	ENSG00000139083	-0.275791	0.133877	0.0400043	0.853216
PHLDA2	ENSG00000181649	0.296982	0.144201	0.040055	0.853216
MMP25-AS1	ENSG00000261971	-0.395172	0.191881	0.0400579	0.853216
EIF5AP3	ENSG00000267346	0.456638	0.221734	0.040065	0.853216
COQ6	ENSG00000119723	-0.453716	0.220322	0.0400714	0.853216
ZNF713	ENSG00000178665	-0.478761	0.232484	0.0400718	0.853216
SAMD13	ENSG00000203943	-0.350791	0.170348	0.0400777	0.853216
CTNNBL1	ENSG00000132792	0.340461	0.165477	0.0402527	0.853216
GPR161	ENSG00000143147	-0.40979	0.199193	0.0402714	0.853216
BUB1	ENSG00000169679	-0.354741	0.172444	0.0402827	0.853216
NA	ENSG00000255318	-0.481183	0.233998	0.0403587	0.853216
PSTPIP2	ENSG00000152229	-0.481213	0.234019	0.0403643	0.853216
MAK16	ENSG00000198042	0.289671	0.140873	0.040367	0.853216
CAVIN2	ENSG00000168497	-0.419828	0.204176	0.0403726	0.853216
GET1	ENSG00000182093	-0.440995	0.21448	0.0403813	0.853216
HNRNPA1P10	ENSG00000214223	0.35735	0.173822	0.0404086	0.853216
B4GALNT4	ENSG00000182272	-0.445483	0.216733	0.0404459	0.853216
RPLP1	ENSG00000137818	0.444823	0.216439	0.0404719	0.853216
OVOL2	ENSG00000125850	-0.331582	0.161357	0.040494	0.853216
TPX2	ENSG00000088325	-0.303308	0.147625	0.0405304	0.853216
NQO2	ENSG00000124588	0.434482	0.211482	0.0405415	0.853216
NA	ENSG00000259319	0.506723	0.24665	0.0405461	0.853216
C9orf139	ENSG00000180539	0.45297	0.220581	0.0406326	0.853216
AGTR1	ENSG00000144891	-0.439259	0.213921	0.0406476	0.853216
SNX2	ENSG00000205302	-0.242849	0.118288	0.040681	0.853216
PHF11	ENSG00000136147	-0.38254	0.186343	0.0406959	0.853216
NA	ENSG00000215428	0.374997	0.18267	0.0406977	0.853216
NA	ENSG00000196532	-0.295474	0.143945	0.0407147	0.853216
RN7SL728P	ENSG00000241144	-0.438724	0.213777	0.0407577	0.853216
SUCLA2	ENSG00000136143	0.359989	0.175493	0.0408498	0.853216
CHRNA7	ENSG00000175344	0.460414	0.224503	0.040898	0.853216
UBE2N	ENSG00000177889	-0.225718	0.110064	0.0408993	0.853216
PBX3	ENSG00000167081	-0.423656	0.206586	0.0409042	0.853216
LAMP3	ENSG00000078081	-0.346812	0.169115	0.0409051	0.853216
BCYRN1	ENSG00000236824	0.449454	0.219251	0.0409819	0.853216
LBR	ENSG00000143815	-0.286513	0.139787	0.0410127	0.853216
EPB41L5	ENSG00000115109	0.300038	0.1464	0.0410322	0.853216
GOLGA8K	ENSG00000249931	0.473359	0.231074	0.041123	0.853216
CLC	ENSG00000105205	-0.402177	0.196332	0.041129	0.853216
MUSK	ENSG00000030304	-0.38059	0.185808	0.0411446	0.853216
POLQ	ENSG00000051341	-0.307325	0.150044	0.0411517	0.853216
DBH-AS1	ENSG00000225756	0.437747	0.213759	0.041189	0.853216
CAVIN3	ENSG00000170955	-0.345725	0.168829	0.0411961	0.853216
NOS2	ENSG00000007171	-0.403628	0.197161	0.0412521	0.853216
SNORD83B	ENSG00000209480	0.39368	0.192323	0.0412757	0.853216
RASAL2-AS1	ENSG00000224687	-0.49198	0.240384	0.0413077	0.853216
PARPBP	ENSG00000185480	-0.321573	0.157162	0.0413593	0.853216
NDUFAF5	ENSG00000101247	0.429281	0.20982	0.0413766	0.853216
PPCS	ENSG00000127125	0.294616	0.144	0.0413767	0.853216
ZBTB43	ENSG00000169155	0.41571	0.203215	0.041404	0.853216
ADCY9	ENSG00000162104	-0.319934	0.156408	0.0414204	0.853216
ANLN	ENSG00000011426	-0.316404	0.154688	0.0414276	0.853216
NA	ENSG00000261351	-0.508123	0.248451	0.0414536	0.853216
INTS14	ENSG00000138614	0.321912	0.157449	0.0415151	0.853216
MRM3	ENSG00000171861	0.383646	0.187673	0.041547	0.853216
CDPF1	ENSG00000205643	0.420771	0.205852	0.0415649	0.853216
MELTF	ENSG00000163975	0.301759	0.14768	0.0416357	0.853216
LINC02453	ENSG00000245017	-0.499581	0.244512	0.0416517	0.853216
PPP3CB-AS1	ENSG00000221817	0.432573	0.211756	0.04169	0.853216
EMP2	ENSG00000213853	-0.368026	0.180179	0.0417129	0.853216
AEBP1	ENSG00000106624	-0.284165	0.139144	0.0417447	0.853216
DTNA	ENSG00000134769	-0.418495	0.205032	0.0418558	0.853216
GOPC	ENSG00000047932	0.283569	0.139003	0.041966	0.853216
FAM171B	ENSG00000144369	-0.386358	0.189392	0.0419688	0.853216
ATF5	ENSG00000169136	0.381384	0.186959	0.0419752	0.853216
MAP1A	ENSG00000166963	-0.379768	0.186187	0.041997	0.853216
RNU1-27P	ENSG00000206596	0.476756	0.233766	0.042022	0.853216
CRABP1	ENSG00000166426	0.439669	0.215598	0.0420384	0.853216
STX17-AS1	ENSG00000255145	-0.482733	0.236721	0.042043	0.853216
GANC	ENSG00000214013	-0.385694	0.189177	0.0420877	0.853216
E2F8	ENSG00000129173	-0.355509	0.174382	0.0421008	0.853216
RPSAP36	ENSG00000243175	-0.384851	0.18889	0.0422256	0.853216
RAP1GDS1	ENSG00000138698	-0.323062	0.158606	0.0422801	0.853216
P2RX4	ENSG00000135124	0.355431	0.174727	0.0425514	0.853216
EIF3H	ENSG00000147677	0.296423	0.145757	0.0426047	0.853216
MTMR7	ENSG00000003987	-0.435701	0.214253	0.0426149	0.853216
NAPB	ENSG00000125814	-0.459364	0.225917	0.0426402	0.853216
GTF2H2	ENSG00000145736	0.489642	0.240865	0.042689	0.853216
DMRT2	ENSG00000173253	-0.484938	0.238562	0.0426988	0.853216
LIPA	ENSG00000107798	0.418275	0.205783	0.0427143	0.853216
OGDHL	ENSG00000197444	-0.485777	0.239043	0.0427572	0.853216
IL4R	ENSG00000077238	0.292933	0.144184	0.0428098	0.853216
RPS6	ENSG00000137154	0.26838	0.132167	0.0429173	0.853216
CTSW	ENSG00000172543	0.455489	0.224318	0.042923	0.853216
OPRL1	ENSG00000125510	-0.411555	0.202693	0.0429346	0.853216
MRPL21	ENSG00000197345	0.390445	0.192542	0.0431998	0.853216
SCNM1	ENSG00000163156	-0.377304	0.186073	0.0432117	0.853216
WASL-DT	ENSG00000272686	-0.311842	0.153793	0.0432165	0.853216
PPP4R3A	ENSG00000100796	0.351134	0.173212	0.0432672	0.853216
ERMP1	ENSG00000099219	-0.364254	0.17972	0.0433081	0.853216
AACS	ENSG00000081760	-0.337641	0.166688	0.0434319	0.853216
NA	ENSG00000265413	0.487542	0.240907	0.0436188	0.853216
HELZ	ENSG00000198265	-0.220374	0.108895	0.0436236	0.853216
EEF2	ENSG00000167658	0.22439	0.110909	0.0436784	0.853216
TGIF2	ENSG00000118707	-0.289177	0.14294	0.043692	0.853216
AKAP11	ENSG00000023516	0.211221	0.104411	0.0437013	0.853216
NECTIN4	ENSG00000143217	0.429868	0.212565	0.0437723	0.853216
CCDC150	ENSG00000144395	-0.373953	0.18497	0.0438345	0.853216
C19orf18	ENSG00000177025	0.477013	0.236006	0.0438867	0.853216
ERG28	ENSG00000133935	-0.393078	0.194537	0.0439502	0.853216
RNF6	ENSG00000127870	0.26899	0.133126	0.0439515	0.853216
CROCCP2	ENSG00000215908	0.38344	0.189781	0.043965	0.853216
MTCL1	ENSG00000168502	-0.418338	0.207113	0.0440256	0.853216
DCAF1	ENSG00000145041	0.307678	0.152353	0.0440617	0.853216
SNORA47	ENSG00000238961	0.399429	0.197803	0.0440805	0.853216
PRKCI	ENSG00000163558	-0.283488	0.140394	0.0440901	0.853216
NA	ENSG00000268912	-0.47005	0.232901	0.0441941	0.853216
GOLGA8H	ENSG00000261794	-0.450618	0.223361	0.0442778	0.853216
NA	ENSG00000185020	-0.494699	0.245216	0.044282	0.853216
LEPR	ENSG00000116678	-0.434311	0.215288	0.0442872	0.853216
NA	ENSG00000226812	-0.397912	0.19725	0.0442923	0.853216
ZNF764	ENSG00000169951	-0.336498	0.166827	0.0443191	0.853216
MSH5-SAPCD1	ENSG00000255152	-0.502238	0.249009	0.0443292	0.853216
CAB39L	ENSG00000102547	-0.411063	0.203833	0.0443592	0.853216
NA	ENSG00000224888	0.448094	0.222282	0.0444417	0.853216
NSUN6	ENSG00000241058	0.396672	0.196837	0.0445096	0.853216
CRLS1	ENSG00000088766	-0.299107	0.148462	0.0445655	0.853216
SPC25	ENSG00000152253	-0.356358	0.176894	0.0445837	0.853216
NA	ENSG00000243176	0.453699	0.225221	0.0445906	0.853216
NA	ENSG00000269974	-0.418246	0.20772	0.0446913	0.853216
SEC11A	ENSG00000140612	0.286297	0.142216	0.0447319	0.853216
NA	ENSG00000262756	0.434078	0.215641	0.044748	0.853216
RAB11FIP1	ENSG00000156675	-0.312042	0.155076	0.04483	0.853216
GRIN2A	ENSG00000183454	0.423439	0.210441	0.0448347	0.853216
AKT1	ENSG00000142208	0.22799	0.113331	0.0448815	0.853216
NA	ENSG00000214797	0.492082	0.244722	0.0449798	0.853216
PBK	ENSG00000168078	-0.292212	0.145342	0.0450084	0.853216
PLEKHG6	ENSG00000008323	-0.259367	0.129006	0.0450091	0.853216
BRD3OS	ENSG00000235106	-0.385382	0.19179	0.0451269	0.853216
EXTL2	ENSG00000162694	-0.39244	0.195349	0.0451785	0.853216
WHAMMP2	ENSG00000248334	-0.430903	0.214502	0.0451853	0.853216
DDX47	ENSG00000213782	0.288055	0.143434	0.0452464	0.853216
IGLV7-46	ENSG00000211649	-0.435142	0.21671	0.0452808	0.853216
MAP2K3	ENSG00000034152	0.292051	0.145463	0.0453042	0.853216
AXIN2	ENSG00000168646	-0.437942	0.218155	0.0453309	0.853216
U2AF1	ENSG00000160201	0.256804	0.127976	0.045419	0.853216
KIF15	ENSG00000163808	-0.325226	0.162102	0.0454569	0.853216
NA	ENSG00000227034	0.381028	0.189921	0.0454631	0.853216
NA	ENSG00000267697	-0.370367	0.184623	0.0454817	0.853216
NA	ENSG00000258944	0.455756	0.227198	0.0454906	0.853216
TP53I11	ENSG00000175274	-0.303015	0.151097	0.0455501	0.853216
USP6NL	ENSG00000148429	0.270095	0.134692	0.0455666	0.853216
MRPL36	ENSG00000171421	0.315869	0.157528	0.0455793	0.853216
AMH	ENSG00000104899	0.392127	0.195624	0.0456508	0.853216
AURKB	ENSG00000178999	-0.329766	0.164534	0.0456781	0.853216
NA	ENSG00000268838	-0.479026	0.239059	0.0457262	0.853216
EIF4H	ENSG00000106682	0.235691	0.117657	0.0457893	0.853216
SLC44A4	ENSG00000204385	-0.253955	0.126814	0.0458568	0.853216
INTS13	ENSG00000064102	0.313386	0.1565	0.0458691	0.853216
POPDC2	ENSG00000121577	-0.450893	0.225177	0.0458772	0.853216
GPC6	ENSG00000183098	-0.365864	0.183003	0.0462202	0.853216
SOX4	ENSG00000124766	-0.428151	0.214176	0.0462382	0.853216
SCLT1	ENSG00000151466	-0.359263	0.179732	0.0462574	0.853216
KIF6	ENSG00000164627	0.496757	0.248641	0.0463653	0.853216
CYB561D2	ENSG00000114395	0.315625	0.157989	0.0463785	0.853216
PRKD3	ENSG00000115825	-0.291389	0.14586	0.0463823	0.853216
CBX3P9	ENSG00000217241	0.390336	0.195413	0.0464092	0.853216
HCG25	ENSG00000232940	-0.483044	0.241839	0.0464208	0.853216
ZNF641	ENSG00000167528	0.331877	0.166159	0.046425	0.853216
NOVA1	ENSG00000139910	-0.372252	0.186402	0.0464584	0.853216
PSPC1	ENSG00000121390	0.445985	0.223332	0.0464667	0.853216
GPX2	ENSG00000176153	-0.356064	0.178317	0.046483	0.853216
FAM136A	ENSG00000035141	0.326139	0.163363	0.0465272	0.853216
NPM1P37	ENSG00000219085	0.479193	0.240058	0.0465552	0.853216
TAF5	ENSG00000148835	-0.395277	0.198023	0.0465586	0.853216
GPR35	ENSG00000178623	0.231829	0.11616	0.0465972	0.853216
CD1D	ENSG00000158473	0.428707	0.214842	0.0466309	0.853216
FAM98A	ENSG00000119812	0.261799	0.131213	0.046656	0.853216
PGK1P2	ENSG00000213290	-0.499494	0.250419	0.0467214	0.853216
DCTD	ENSG00000129187	0.377419	0.189248	0.0467564	0.853216
ADH1B	ENSG00000196616	-0.334354	0.16769	0.0468037	0.853216
FKBP5	ENSG00000096060	0.371082	0.186196	0.0469041	0.853216
NOXO1	ENSG00000196408	-0.276176	0.138598	0.0469402	0.853216
PLCL1	ENSG00000115896	-0.397624	0.199554	0.0469484	0.853216
ZC3H12A	ENSG00000163874	-0.338494	0.169909	0.0469877	0.853216
NA	ENSG00000183941	-0.279069	0.140083	0.046992	0.853216
NPIPB9	ENSG00000196993	-0.428202	0.214949	0.046998	0.853216
CEP57L1	ENSG00000183137	-0.33572	0.168538	0.0470149	0.853216
TNFAIP8L1	ENSG00000185361	-0.410388	0.206125	0.0471246	0.853216
GHRLOS	ENSG00000240288	0.411601	0.206755	0.0471464	0.853216
PTMAP5	ENSG00000214182	0.380673	0.191286	0.0472237	0.853216
VPS13D	ENSG00000048707	0.258858	0.130087	0.0472435	0.853216
ADD3	ENSG00000148700	-0.315227	0.15847	0.0473218	0.853216
PLLP	ENSG00000102934	0.39843	0.200338	0.0473652	0.853216
SCD	ENSG00000099194	-0.412691	0.20753	0.0473883	0.853216
LAMC3	ENSG00000050555	0.333049	0.167569	0.0475044	0.853216
C20orf202	ENSG00000215595	0.486631	0.244849	0.0475115	0.853216
RGS10	ENSG00000148908	0.344573	0.173423	0.0475759	0.853216
IFT74	ENSG00000096872	0.348046	0.175178	0.0475842	0.853216
CRELD1	ENSG00000163703	0.375221	0.188942	0.0476859	0.853216
GNAS	ENSG00000087460	-0.341832	0.17213	0.0476871	0.853216
NDFIP1	ENSG00000131507	0.228329	0.114993	0.0477208	0.853216
MINAR1	ENSG00000169330	-0.472553	0.238016	0.0477439	0.853216
RDH14	ENSG00000240857	-0.351558	0.177075	0.0477463	0.853216
RNF112	ENSG00000128482	-0.386763	0.194835	0.0477784	0.853216
CKMT2-AS1	ENSG00000247572	0.447934	0.225679	0.0478061	0.853216
ATRNL1	ENSG00000107518	-0.383947	0.193488	0.0478598	0.853216
UBXN4	ENSG00000144224	0.184348	0.0929061	0.0478724	0.853216
STRIP2	ENSG00000128578	-0.410816	0.20704	0.0478727	0.853216
HNRNPA1	ENSG00000135486	0.246279	0.124151	0.0479322	0.853216
NA	ENSG00000257298	0.307572	0.15512	0.0480333	0.853216
RERG	ENSG00000134533	-0.42137	0.212519	0.0480398	0.853216
RPL35A	ENSG00000182899	0.244992	0.123617	0.0481382	0.853216
NA	ENSG00000254765	0.442567	0.223366	0.048196	0.853216
ZG16	ENSG00000174992	0.412234	0.208136	0.0482803	0.853216
CRACR2A	ENSG00000130038	0.348149	0.175837	0.0483531	0.853216
TREM2	ENSG00000095970	0.441588	0.223071	0.0483949	0.853216
ZNF836	ENSG00000196267	-0.384813	0.194404	0.0484103	0.853216
ATOX1	ENSG00000177556	0.377755	0.19085	0.0484245	0.853216
HSPE1-MOB4	ENSG00000270757	-0.373156	0.188535	0.0484335	0.853216
DRAP1	ENSG00000175550	0.273044	0.137997	0.048504	0.853216
H2AC21	ENSG00000184270	-0.290839	0.147054	0.0485996	0.853216
MERTK	ENSG00000153208	0.447233	0.226185	0.0486554	0.853216
UGT1A10	ENSG00000242515	-0.273464	0.138311	0.0486682	0.853216
MTIF3	ENSG00000122033	0.285582	0.144475	0.0487238	0.853216
BCAT2	ENSG00000105552	-0.311755	0.157835	0.048893	0.853216
MRPL20	ENSG00000242485	0.325401	0.164793	0.0489601	0.853216
ACOT8	ENSG00000101473	-0.281141	0.142412	0.0490133	0.853216
NIBAN1	ENSG00000135842	-0.346359	0.175483	0.0490582	0.853216
WASH8P	ENSG00000226210	0.473143	0.239779	0.0491147	0.853216
EGFLAM	ENSG00000164318	-0.397104	0.20126	0.0491329	0.853216
KLHDC8A	ENSG00000162873	0.483781	0.245252	0.0491905	0.853216
RAPGEF6	ENSG00000158987	0.291495	0.14785	0.0493076	0.853216
MAP2K6	ENSG00000108984	-0.380257	0.192905	0.0493485	0.853216
NA	ENSG00000250001	-0.405069	0.205497	0.0493526	0.853216
ATXN3	ENSG00000066427	-0.312019	0.158321	0.0493958	0.853216
GTF2IP4	ENSG00000233369	-0.385391	0.195575	0.0494235	0.853216
NA	ENSG00000269990	-0.441261	0.223971	0.0494677	0.853216
DDX31	ENSG00000125485	0.414651	0.210474	0.0494784	0.853216
SLC38A6	ENSG00000139974	0.408001	0.207107	0.0494872	0.853216
PAX6	ENSG00000007372	-0.412955	0.20964	0.0495071	0.853216
C17orf67	ENSG00000214226	-0.401272	0.203727	0.0495268	0.853216
IREB2	ENSG00000136381	0.211103	0.10719	0.0495531	0.853216
MITF	ENSG00000187098	0.400505	0.203403	0.0495997	0.853216
STXBP5	ENSG00000164506	0.270547	0.137406	0.0496078	0.853216
NA	ENSG00000248774	-0.468886	0.238163	0.0496293	0.853216
SPATA13	ENSG00000182957	-0.395726	0.20103	0.0496603	0.853216
CD68	ENSG00000129226	0.38038	0.193377	0.0498288	0.853216
WDFY1	ENSG00000085449	-0.316924	0.16112	0.0498317	0.853216
AHNAK2	ENSG00000185567	-0.335356	0.170521	0.0498737	0.853216
RNVU1-18	ENSG00000206737	0.472077	0.240049	0.0498814	0.853216
TFCP2	ENSG00000135457	0.339216	0.172511	0.0499083	0.853216
ZBTB2	ENSG00000181472	-0.391837	0.19932	0.0499642	0.853216
LENG8	ENSG00000167615	0.200548	0.102048	0.0500379	0.853216
GPALPP1	ENSG00000133114	0.323736	0.164757	0.0500733	0.853216
TGFBR3	ENSG00000069702	-0.335785	0.170914	0.0501068	0.853216
RPS17	ENSG00000182774	0.38213	0.194504	0.0501074	0.853216
NFKBIL1	ENSG00000204498	0.229797	0.116972	0.0501179	0.853216
NA	ENSG00000259071	-0.364571	0.185613	0.0501643	0.853216
NA	ENSG00000250842	0.470808	0.239771	0.0502315	0.853216
ADCY5	ENSG00000173175	-0.314403	0.160157	0.0502881	0.853216
RPL29P11	ENSG00000224858	-0.365128	0.185998	0.0502895	0.853216
SYT1	ENSG00000067715	-0.378842	0.192989	0.0502954	0.853216
PXN-AS1	ENSG00000255857	0.446601	0.227508	0.0502967	0.853216
CDCA2	ENSG00000184661	-0.315187	0.160576	0.0503152	0.853216
NA	ENSG00000263843	0.455865	0.232273	0.0503417	0.853216
CAT	ENSG00000121691	-0.315362	0.160698	0.0503617	0.853216
ZNF428	ENSG00000131116	-0.279967	0.142699	0.0504215	0.853216
PDE5A	ENSG00000138735	-0.34271	0.174788	0.050565	0.853216
CPSF4	ENSG00000160917	-0.326532	0.166545	0.0505757	0.853216
IL18BP	ENSG00000137496	0.338059	0.172436	0.0505915	0.853216
RBM25	ENSG00000119707	0.236469	0.120627	0.0506096	0.853216
ZFP69	ENSG00000187815	0.461407	0.23538	0.050618	0.853216
GNAL	ENSG00000141404	-0.457865	0.233611	0.0506546	0.853216
BEST2	ENSG00000039987	0.4348	0.2219	0.0507144	0.853216
RNF216	ENSG00000011275	0.324409	0.165578	0.0507366	0.853216
NA	ENSG00000267121	0.30148	0.153933	0.0508235	0.853216
RPL21P16	ENSG00000220842	0.221656	0.113194	0.050861	0.853216
C2orf68	ENSG00000168887	-0.316845	0.161809	0.0508675	0.853216
YPEL4	ENSG00000166793	0.472151	0.24118	0.0509227	0.853216
MIR9-1HG	ENSG00000125462	-0.453058	0.231439	0.0509349	0.853216
NPL	ENSG00000135838	0.435107	0.22227	0.0509359	0.853216
NUDT4	ENSG00000173598	-0.305916	0.15631	0.050989	0.853216
RPSAP53	ENSG00000214263	0.421256	0.215274	0.0510211	0.853216
DSG1	ENSG00000134760	0.450001	0.229982	0.051039	0.853216
ZDHHC3	ENSG00000163812	-0.269112	0.137608	0.0511616	0.853216
RPS21	ENSG00000171858	0.380294	0.194476	0.0511814	0.853216
RABEP2	ENSG00000177548	0.192768	0.0985839	0.0511944	0.853216
VSTM5	ENSG00000214376	-0.428723	0.219272	0.0512127	0.853216
SNX16	ENSG00000104497	-0.391346	0.200253	0.0513265	0.853216
ZNF202	ENSG00000166261	0.36315	0.185838	0.0513428	0.853216
CCNF	ENSG00000162063	-0.307424	0.157331	0.0513567	0.853216
ADRM1	ENSG00000130706	-0.192626	0.0985858	0.05137	0.853216
PPP1R36	ENSG00000165807	0.334662	0.171282	0.0513729	0.853216
NA	ENSG00000273290	-0.410108	0.209917	0.0513963	0.853216
H3C13	ENSG00000183598	-0.206396	0.105653	0.0514139	0.853216
NA	ENSG00000272379	0.447316	0.229014	0.051449	0.853216
BTF3	ENSG00000145741	0.280268	0.143499	0.0514643	0.853216
SFT2D2	ENSG00000213064	-0.252248	0.129173	0.0514994	0.853216
ZNF335	ENSG00000198026	0.216088	0.110666	0.051522	0.853216
TOGARAM1	ENSG00000198718	-0.399881	0.20482	0.0515525	0.853216
IL1RL2	ENSG00000115598	0.470603	0.241099	0.0516058	0.853216
HIP1R	ENSG00000130787	-0.194304	0.0995809	0.0516875	0.853216
ACSS3	ENSG00000111058	-0.377824	0.193687	0.0517499	0.853216
GNG7	ENSG00000176533	-0.304723	0.156221	0.0517623	0.853216
NA	ENSG00000225302	0.441564	0.226396	0.0517853	0.853216
LINC00092	ENSG00000225194	-0.455831	0.233755	0.0518284	0.853216
INSYN1	ENSG00000205363	-0.385516	0.197699	0.0518321	0.853216
FOSB	ENSG00000125740	0.454187	0.232936	0.0518529	0.853216
PNN	ENSG00000100941	0.365168	0.187289	0.0518617	0.853216
GDPGP1	ENSG00000183208	-0.350903	0.179973	0.0518626	0.853216
NPIPA3	ENSG00000224712	0.453445	0.232604	0.0519014	0.853216
DEPTOR	ENSG00000155792	-0.379407	0.194663	0.0519476	0.853216
TFAP2E	ENSG00000116819	-0.444259	0.227952	0.0519632	0.853216
NUSAP1	ENSG00000137804	-0.316078	0.162243	0.0520519	0.853216
DHX58	ENSG00000108771	-0.385022	0.197714	0.0521495	0.853216
NA	ENSG00000203849	0.455509	0.233954	0.0521933	0.853216
TNFAIP2	ENSG00000185215	0.317266	0.162955	0.0521987	0.853216
IFI44L	ENSG00000137959	-0.437766	0.224975	0.0523321	0.853216
HOMER2	ENSG00000103942	-0.432541	0.222343	0.0523891	0.853216
ATP8A2	ENSG00000132932	-0.46319	0.238105	0.0523951	0.853216
MFAP4	ENSG00000166482	-0.310117	0.159425	0.0524072	0.853216
KPNA1	ENSG00000114030	0.270154	0.138933	0.0524955	0.853216
TTK	ENSG00000112742	-0.319704	0.164416	0.0524964	0.853216
BASP1	ENSG00000176788	-0.326565	0.167965	0.0525248	0.853216
ISLR	ENSG00000129009	-0.255924	0.131635	0.052531	0.853216
KRTAP13-2	ENSG00000182816	-0.331767	0.170679	0.0525784	0.853216
RPL24P4	ENSG00000181524	0.295171	0.151943	0.05272	0.853216
NA	ENSG00000261534	-0.400846	0.206358	0.0527392	0.853216
CSGALNACT2	ENSG00000169826	0.29703	0.152929	0.0527639	0.853216
HPGDS	ENSG00000163106	-0.451084	0.232269	0.0527886	0.853216
SKAP1	ENSG00000141293	0.339063	0.174675	0.0529058	0.853216
TSFM	ENSG00000123297	-0.342396	0.176408	0.0529263	0.853216
NA	ENSG00000214215	-0.434686	0.223958	0.0529278	0.853216
PEAK3	ENSG00000188305	0.421866	0.217379	0.0529566	0.853216
KNOP1	ENSG00000103550	0.35707	0.184009	0.05298	0.853216
RPP38	ENSG00000152464	0.442085	0.227845	0.053006	0.853216
RAD51AP2	ENSG00000214842	-0.458309	0.236209	0.0530084	0.853216
NA	ENSG00000223474	-0.473214	0.243892	0.0530095	0.853216
SLC4A1AP	ENSG00000163798	0.396135	0.204179	0.0530245	0.853216
RN7SL130P	ENSG00000244256	-0.454327	0.234176	0.0530274	0.853216
RPS3A	ENSG00000145425	0.231315	0.119248	0.0530671	0.853216
PRDM1	ENSG00000057657	-0.332504	0.171421	0.0530783	0.853216
PLXDC1	ENSG00000161381	-0.357586	0.184358	0.0530865	0.853216
FBXL7	ENSG00000183580	-0.355011	0.183046	0.0531066	0.853216
LRP11	ENSG00000120256	-0.353756	0.182406	0.0531156	0.853216
UMAD1	ENSG00000219545	-0.343376	0.17708	0.0531512	0.853216
UGDH	ENSG00000109814	0.280621	0.144735	0.0531805	0.853216
MRPL22	ENSG00000082515	0.381878	0.19699	0.0532159	0.853216
ITGB3	ENSG00000259207	-0.362576	0.187036	0.0532192	0.853216
GINS4	ENSG00000147536	-0.309019	0.159451	0.0532829	0.853216
FAAP24	ENSG00000131944	-0.460545	0.237707	0.0533522	0.853216
TRMT10C	ENSG00000174173	-0.285843	0.147579	0.0534224	0.853216
HSP90AA2P	ENSG00000224411	0.418787	0.216282	0.0534938	0.853216
NA	ENSG00000260865	-0.431332	0.222899	0.0536414	0.853216
UBE2S	ENSG00000108106	-0.205043	0.10598	0.0536866	0.853216
NA	ENSG00000272468	0.45122	0.233279	0.0537455	0.853216
MXRA8	ENSG00000162576	-0.250883	0.129727	0.0537847	0.853216
VEZF1	ENSG00000136451	-0.268657	0.138962	0.053862	0.853216
NA	ENSG00000124693	-0.286455	0.148196	0.0539059	0.853216
TTF2	ENSG00000116830	-0.357287	0.184842	0.0539079	0.853216
C8orf34	ENSG00000165084	-0.469353	0.242831	0.0539203	0.853216
NA	ENSG00000269947	0.460381	0.238232	0.0539635	0.853216
ZNF367	ENSG00000165244	-0.30048	0.15551	0.0539955	0.853216
ESRRA	ENSG00000173153	0.192516	0.0996432	0.0540176	0.853216
MOSPD3	ENSG00000106330	-0.340744	0.176376	0.0540345	0.853216
LINC00167	ENSG00000233220	-0.472652	0.244712	0.0540904	0.853216
RANBP10	ENSG00000141084	-0.254259	0.131661	0.054127	0.853216
BAIAP2L2	ENSG00000128298	0.257035	0.133108	0.0541451	0.853216
RPS10-NUDT3	ENSG00000270800	-0.268947	0.139296	0.0541779	0.853216
EXOC2	ENSG00000112685	-0.420454	0.217791	0.0542051	0.853216
PHTF2	ENSG00000006576	0.265629	0.137607	0.0542285	0.853216
COPS9	ENSG00000172428	0.344926	0.178801	0.0543833	0.853216
KLHDC8B	ENSG00000185909	0.326425	0.169213	0.0543865	0.853216
SYTL2	ENSG00000137501	0.236254	0.122487	0.0544213	0.853216
HAND2	ENSG00000164107	-0.41655	0.21597	0.054429	0.853216
KHDRBS1	ENSG00000121774	0.261073	0.135368	0.0544436	0.853216
ANGPTL1	ENSG00000116194	-0.371646	0.192704	0.0544484	0.853216
OR51E2	ENSG00000167332	-0.438085	0.227168	0.0544637	0.853216
ULK4P2	ENSG00000260128	-0.466499	0.241942	0.0545032	0.853216
DCHS1	ENSG00000166341	-0.227214	0.117848	0.054517	0.853216
E2F7	ENSG00000165891	-0.309699	0.160639	0.0545309	0.853216
PHF10	ENSG00000130024	-0.327273	0.169795	0.054588	0.853216
PFN1P1	ENSG00000233328	-0.421252	0.218563	0.0545993	0.853216
DDX1	ENSG00000079785	0.215961	0.112071	0.0546458	0.853216
EIF3B	ENSG00000106263	0.305415	0.158503	0.0546624	0.853216
CCDC18	ENSG00000122483	-0.331344	0.171969	0.0546746	0.853216
CDCA3	ENSG00000111665	-0.334732	0.173756	0.0547153	0.853216
NEXN	ENSG00000162614	-0.381718	0.198154	0.0547248	0.853216
BRD9	ENSG00000028310	0.328217	0.170383	0.0547273	0.853216
RPL18	ENSG00000063177	0.220378	0.114413	0.0547504	0.853216
PCBP4	ENSG00000090097	-0.31202	0.161992	0.054753	0.853216
ADARB2	ENSG00000185736	0.447501	0.232439	0.0548666	0.853216
DMRTA1	ENSG00000176399	-0.38727	0.201209	0.0549319	0.853216
PCDHB14	ENSG00000120327	0.431982	0.224444	0.0549369	0.853216
MOBP	ENSG00000168314	-0.441781	0.229546	0.0549488	0.853216
CCT6P3	ENSG00000234585	0.436876	0.227036	0.0549893	0.853216
GTSE1	ENSG00000075218	-0.325287	0.169056	0.0550049	0.853216
NA	ENSG00000198339	-0.300404	0.156129	0.0550129	0.853216
FUBP3	ENSG00000107164	0.367175	0.190853	0.05504	0.853216
SWSAP1	ENSG00000173928	0.423563	0.220197	0.0550768	0.853216
SLC7A8	ENSG00000092068	0.319831	0.166306	0.0551293	0.853216
NPM1P3	ENSG00000261007	0.393782	0.204823	0.0552046	0.853216
RNF141	ENSG00000110315	0.285556	0.148543	0.0552262	0.853216
ABHD14A	ENSG00000248487	-0.36424	0.189477	0.0552315	0.853216
FAM3B	ENSG00000183844	-0.257615	0.134013	0.0552339	0.853216
SRPRB	ENSG00000144867	0.23363	0.121544	0.055251	0.853216
NA	ENSG00000215840	-0.430704	0.22423	0.0554239	0.853638
AFAP1	ENSG00000196526	0.403273	0.209979	0.0554591	0.853638
KRT40	ENSG00000204889	-0.467643	0.243503	0.0554661	0.853638
BCKDHB	ENSG00000083123	0.338916	0.176497	0.0554967	0.853638
SEPTIN11	ENSG00000138758	-0.293937	0.15312	0.0555702	0.853638
WDR17	ENSG00000150627	-0.405424	0.211202	0.0555776	0.853638
RPL8	ENSG00000161016	0.30932	0.161255	0.055755	0.853638
CCNJL	ENSG00000135083	0.355447	0.185353	0.0558214	0.853638
NELL1	ENSG00000165973	-0.461332	0.24061	0.0558646	0.853638
SLC27A6	ENSG00000113396	-0.342317	0.178573	0.055914	0.853638
NA	ENSG00000258682	0.443308	0.23127	0.0559283	0.853638
CAPN9	ENSG00000135773	0.381871	0.19922	0.0559298	0.853638
NA	ENSG00000266753	-0.348151	0.18168	0.0559991	0.853638
SLIT3	ENSG00000184347	-0.322399	0.168252	0.0560142	0.853638
CKAP2L	ENSG00000169607	-0.315375	0.164596	0.056029	0.853638
ANKRD13C	ENSG00000118454	0.319953	0.16699	0.0560359	0.853638
B3GNT5	ENSG00000176597	0.278172	0.1452	0.056063	0.853638
CLASRP	ENSG00000104859	0.30692	0.160213	0.0560749	0.853638
PAFAH1B3	ENSG00000079462	-0.271798	0.141898	0.0561076	0.853638
NDUFA6-DT	ENSG00000237037	0.28892	0.150874	0.0561668	0.853638
NA	ENSG00000227318	0.445495	0.232641	0.056171	0.853638
CTSV	ENSG00000136943	0.401363	0.209658	0.0562446	0.853638
CDKN1B	ENSG00000111276	-0.267244	0.13961	0.0562633	0.853638
BNIP3L	ENSG00000104765	-0.311695	0.16286	0.0563058	0.853638
NA	ENSG00000258604	0.461824	0.241335	0.0563402	0.853638
GABRP	ENSG00000094755	-0.388124	0.202831	0.0563509	0.853638
THSD7A	ENSG00000005108	-0.374119	0.195585	0.0564431	0.854409
HLA-DOA	ENSG00000204252	0.32068	0.167709	0.0565321	0.854927
C12orf57	ENSG00000111678	0.283627	0.148385	0.0566223	0.854927
STMN1	ENSG00000117632	-0.35416	0.185312	0.0566578	0.854927
LINC01224	ENSG00000269416	-0.411905	0.215577	0.0567141	0.854927
RPL9	ENSG00000163682	0.307118	0.160739	0.0567196	0.854927
DNAJB6P7	ENSG00000243508	0.384511	0.201249	0.0567252	0.854927
NA	ENSG00000259810	-0.460063	0.240988	0.0569263	0.855396
NFU1	ENSG00000169599	0.299942	0.157119	0.0569348	0.855396
HADH	ENSG00000138796	-0.285678	0.149654	0.0569454	0.855396
KATNAL2	ENSG00000167216	0.403875	0.211595	0.0569721	0.855396
NA	ENSG00000249572	-0.485667	0.254533	0.0570553	0.855396
FRAS1	ENSG00000138759	-0.288468	0.151196	0.0570771	0.855396
LYVE1	ENSG00000133800	-0.38648	0.202605	0.0571223	0.855396
IQSEC3	ENSG00000120645	-0.443863	0.2327	0.0571367	0.855396
SLC7A7	ENSG00000155465	0.384139	0.201399	0.0571487	0.855396
PRR13P5	ENSG00000187534	-0.460986	0.241747	0.0572079	0.855396
INTS6P1	ENSG00000250492	0.482177	0.252863	0.057211	0.855396
MAN2A1	ENSG00000112893	-0.27309	0.143281	0.0573283	0.85653
TMEM254-AS1	ENSG00000230091	-0.463652	0.243322	0.0573883	0.856809
VPS26A	ENSG00000122958	0.212945	0.111815	0.0575266	0.85774
DZIP1	ENSG00000134874	-0.345078	0.181201	0.0575336	0.85774
LINC02381	ENSG00000250742	-0.399931	0.210123	0.0576742	0.858402
NA	ENSG00000204957	-0.474186	0.249137	0.0576746	0.858402
REV3L	ENSG00000009413	-0.254631	0.13384	0.0577814	0.858402
RBL2	ENSG00000103479	-0.3096	0.162791	0.0578697	0.858402
HSPB6	ENSG00000004776	-0.404249	0.21258	0.0578949	0.858402
RIDA	ENSG00000132541	-0.311611	0.163866	0.0578961	0.858402
SNORA52	ENSG00000199785	0.325689	0.171368	0.0580412	0.858402
NA	ENSG00000268027	-0.336048	0.176872	0.0581157	0.858402
ADH5	ENSG00000197894	-0.302993	0.15949	0.0581418	0.858402
P2RY1	ENSG00000169860	0.377175	0.19856	0.0581692	0.858402
SCARF1	ENSG00000074660	0.239327	0.126024	0.058233	0.858402
LINC01266	ENSG00000224957	-0.449867	0.236907	0.0582522	0.858402
C11orf65	ENSG00000166323	-0.47997	0.252772	0.0582639	0.858402
PINX1	ENSG00000254093	0.381205	0.200815	0.0583351	0.858402
TUB	ENSG00000166402	-0.348443	0.183561	0.0583406	0.858402
LINC02185	ENSG00000262097	-0.461745	0.24325	0.0583424	0.858402
FAM117A	ENSG00000121104	-0.290637	0.153127	0.0583719	0.858402
CLCN7	ENSG00000103249	0.185762	0.0979568	0.0585899	0.858402
ZHX2	ENSG00000178764	-0.298884	0.157633	0.0586276	0.858402
TTYH2	ENSG00000141540	0.322663	0.170181	0.0586384	0.858402
SPEG	ENSG00000072195	-0.376443	0.198585	0.0586881	0.858402
RPS3AP26	ENSG00000214389	0.368246	0.194299	0.058737	0.858402
LRIG1	ENSG00000144749	-0.277432	0.146398	0.0587632	0.858402
POLR3E	ENSG00000058600	-0.31259	0.164969	0.0587923	0.858402
NA	ENSG00000269089	0.428039	0.225922	0.0588197	0.858402
ALOX15	ENSG00000161905	-0.408578	0.215673	0.0588462	0.858402
UNC5C	ENSG00000182168	-0.304942	0.161018	0.0589255	0.858402
GGA2	ENSG00000103365	0.302387	0.159688	0.0589557	0.858402
ZBTB44	ENSG00000196323	-0.25966	0.137186	0.059069	0.858402
APMAP	ENSG00000101474	0.217801	0.115074	0.0590773	0.858402
CRYBG1	ENSG00000112297	-0.332018	0.175437	0.0591015	0.858402
PCDHGA10	ENSG00000253846	0.41398	0.218757	0.0591148	0.858402
NID2	ENSG00000087303	-0.433613	0.229136	0.059119	0.858402
TESK1	ENSG00000107140	0.267667	0.141478	0.059179	0.858402
PCDHB7	ENSG00000113212	0.43693	0.230993	0.0592331	0.858402
CCL20	ENSG00000115009	-0.373319	0.197365	0.0592351	0.858402
PRPF3	ENSG00000117360	0.295198	0.156079	0.059259	0.858402
TCEA3	ENSG00000204219	0.250112	0.132243	0.059263	0.858402
NA	ENSG00000258486	-0.312774	0.165402	0.0593057	0.858402
TRPC3	ENSG00000138741	0.46662	0.24678	0.0593265	0.858402
DGKI	ENSG00000157680	-0.447224	0.236542	0.0593474	0.858402
NAT8	ENSG00000144035	0.414227	0.21917	0.0594408	0.858402
NUPR2	ENSG00000185290	-0.444329	0.235108	0.0594528	0.858402
SNORA18	ENSG00000207145	0.379462	0.2008	0.0594719	0.858402
RN7SL471P	ENSG00000263426	0.39273	0.207915	0.0595864	0.858402
NA	ENSG00000233137	0.260568	0.137975	0.0596363	0.858402
NA	ENSG00000235872	-0.257716	0.136478	0.0596623	0.858402
L3HYPDH	ENSG00000126790	0.349111	0.184918	0.0597173	0.858402
ZNF746	ENSG00000181220	-0.274224	0.14528	0.0597663	0.858402
CEACAM7	ENSG00000007306	-0.395196	0.209384	0.0597842	0.858402
WDHD1	ENSG00000198554	-0.275656	0.146093	0.0598606	0.858402
CBFA2T2	ENSG00000078699	0.274783	0.145652	0.0599	0.858402
SOCS5	ENSG00000171150	0.293849	0.15577	0.0599187	0.858402
TRAV29DV5	ENSG00000211810	0.43371	0.229921	0.0599304	0.858402
ANKRA2	ENSG00000164331	-0.303832	0.161079	0.0599461	0.858402
PHC3	ENSG00000173889	-0.192355	0.101988	0.05997	0.858402
ITIH5	ENSG00000123243	-0.321773	0.170649	0.060033	0.858402
ANKS1B	ENSG00000185046	-0.409577	0.217403	0.060254	0.858402
DCAF13	ENSG00000164934	0.24771	0.131507	0.0602981	0.858402
NA	ENSG00000137259	-0.261863	0.139094	0.0604331	0.858402
ZNF780A	ENSG00000197782	-0.302986	0.16094	0.0604367	0.858402
GART	ENSG00000159131	-0.226691	0.120433	0.0604771	0.858402
TEAD3	ENSG00000007866	-0.274315	0.145738	0.0604858	0.858402
NCAPG	ENSG00000109805	-0.29177	0.155035	0.0605244	0.858402
NA	ENSG00000257073	-0.291223	0.154822	0.0606536	0.858402
PPIL4	ENSG00000131013	0.306854	0.163208	0.060773	0.858402
LEFTY2	ENSG00000143768	-0.430381	0.228915	0.0607793	0.858402
WDR4	ENSG00000160193	0.310067	0.164966	0.060849	0.858402
ST13	ENSG00000100380	0.278208	0.148017	0.0608501	0.858402
HLA-G	ENSG00000204632	-0.341474	0.181685	0.0608624	0.858402
TSNARE1	ENSG00000171045	0.268294	0.142765	0.0608922	0.858402
CEP78	ENSG00000148019	-0.268756	0.143139	0.0611227	0.858402
MIR924HG	ENSG00000267374	-0.406671	0.216596	0.0611267	0.858402
AJM1	ENSG00000232434	-0.259868	0.138436	0.0611787	0.858402
RCC1	ENSG00000180198	-0.270128	0.143907	0.0611884	0.858402
GATA6	ENSG00000141448	-0.207382	0.110525	0.0612947	0.858402
YEATS2	ENSG00000163872	-0.382681	0.204054	0.0614243	0.858402
BANK1	ENSG00000153064	-0.340424	0.181523	0.0614261	0.858402
LTC4S	ENSG00000213316	0.347229	0.185161	0.0614394	0.858402
BIRC6	ENSG00000115760	0.311316	0.166021	0.0614551	0.858402
TMEM140	ENSG00000146859	-0.356644	0.190209	0.061477	0.858402
BRCA2	ENSG00000139618	-0.25654	0.136823	0.0614805	0.858402
FOXP4	ENSG00000137166	0.172526	0.0920262	0.0615135	0.858402
RN7SL735P	ENSG00000244044	0.407849	0.217565	0.0615324	0.858402
DCAF4L1	ENSG00000182308	-0.469668	0.250663	0.061657	0.858402
NA	ENSG00000260766	-0.360633	0.192525	0.0617304	0.858402
CDCA7	ENSG00000144354	-0.374044	0.1997	0.0617502	0.858402
TM4SF20	ENSG00000168955	0.450499	0.240527	0.0617589	0.858402
THBS4	ENSG00000113296	-0.442207	0.236119	0.0617802	0.858402
SLC8A3	ENSG00000100678	-0.430302	0.229863	0.0618938	0.858402
C9orf78	ENSG00000136819	0.385676	0.206056	0.0619351	0.858402
LSS	ENSG00000160285	-0.337027	0.180069	0.0619414	0.858402
TPTEP2	ENSG00000244627	-0.342523	0.183011	0.0619488	0.858402
NT5C	ENSG00000125458	0.223934	0.119654	0.0619605	0.858402
NA	ENSG00000270019	0.419513	0.224165	0.0619704	0.858402
NA	ENSG00000242299	0.313451	0.167519	0.0620119	0.858402
XPA	ENSG00000136936	0.356728	0.190688	0.0620681	0.858402
NA	ENSG00000233175	0.427012	0.228278	0.0620909	0.858402
SLC35F1	ENSG00000196376	-0.408235	0.218241	0.0620921	0.858402
MYLK	ENSG00000065534	-0.26126	0.139674	0.0621015	0.858402
LOXL3	ENSG00000115318	0.351717	0.188049	0.0621232	0.858402
CCL28	ENSG00000151882	-0.338673	0.181089	0.0621424	0.858402
CA14	ENSG00000118298	-0.446852	0.238947	0.0621591	0.858402
SLC44A5	ENSG00000137968	0.450575	0.240958	0.0621808	0.858402
SNORA15	ENSG00000207168	0.400017	0.213941	0.0622048	0.858402
NA	ENSG00000265206	0.294526	0.157532	0.0622242	0.858402
PTGFRN	ENSG00000134247	-0.376426	0.201374	0.0622708	0.858402
TACR3	ENSG00000169836	0.41701	0.223111	0.0623012	0.858402
RPH3AL	ENSG00000181031	0.383482	0.205207	0.0623446	0.858402
BBX	ENSG00000114439	-0.281727	0.150758	0.0623477	0.858402
ETV7	ENSG00000010030	-0.366776	0.196326	0.0624217	0.858402
ATP6V0C	ENSG00000185883	0.173369	0.0928068	0.0624404	0.858402
NSA2	ENSG00000164346	0.330455	0.176922	0.0624786	0.858402
ZNF703	ENSG00000183779	-0.187268	0.100282	0.0625323	0.858402
PLA2G6	ENSG00000184381	-0.271379	0.145338	0.0625583	0.858402
PSME2P2	ENSG00000225131	0.395627	0.211912	0.0625981	0.858402
MOB1B	ENSG00000173542	0.231328	0.123914	0.0626126	0.858402
ARF6	ENSG00000165527	0.281034	0.150561	0.0626481	0.858402
ERMARD	ENSG00000130023	0.407189	0.218151	0.0626538	0.858402
RN7SL558P	ENSG00000243260	0.424254	0.227298	0.0626583	0.858402
ADAM19	ENSG00000135074	-0.248402	0.13314	0.0627698	0.858402
SRP14	ENSG00000140319	0.342448	0.183619	0.0628721	0.858402
STK32A	ENSG00000169302	-0.426201	0.228528	0.062873	0.858402
NA	ENSG00000232561	0.471988	0.253258	0.0630581	0.858402
NCAPH	ENSG00000121152	-0.267824	0.143824	0.0632695	0.858402
CTNS	ENSG00000040531	0.367597	0.197436	0.0633138	0.858402
H1-3	ENSG00000124575	-0.33149	0.178068	0.0633502	0.858402
RPL37	ENSG00000145592	0.221503	0.118992	0.0633645	0.858402
EIF4A1	ENSG00000161960	0.159284	0.0855769	0.0633926	0.858402
ZNF460-AS1	ENSG00000267871	0.44495	0.239131	0.0634777	0.858402
TNK1	ENSG00000174292	-0.274023	0.147276	0.0634902	0.858402
TMEM92	ENSG00000167105	-0.389117	0.209138	0.0634943	0.858402
NA	ENSG00000228818	0.456337	0.245296	0.0635263	0.858402
CLDND1	ENSG00000080822	-0.32715	0.175962	0.0636891	0.858402
LRRC29	ENSG00000125122	0.376607	0.202577	0.0637061	0.858402
SLC31A2	ENSG00000136867	-0.364735	0.196203	0.0637234	0.858402
NA	ENSG00000257411	-0.364234	0.195937	0.0637283	0.858402
ARL4A	ENSG00000122644	0.35808	0.192657	0.063769	0.858402
BOK	ENSG00000176720	-0.311029	0.167348	0.063778	0.858402
MIF-AS1	ENSG00000218537	0.421119	0.226589	0.0637879	0.858402
EZR	ENSG00000092820	0.296843	0.159756	0.0638457	0.858402
RRAGD	ENSG00000025039	0.320693	0.172616	0.0638836	0.858402
NA	ENSG00000268568	-0.42171	0.227011	0.0639081	0.858402
TOMM7	ENSG00000196683	0.306542	0.165046	0.0639585	0.858402
UHRF2	ENSG00000147854	-0.281415	0.151534	0.0639873	0.858402
KLF2	ENSG00000127528	0.30523	0.164368	0.0640038	0.858402
SVIL2P	ENSG00000234814	0.446505	0.240563	0.0641338	0.858402
MRPL39	ENSG00000154719	-0.281447	0.151657	0.064173	0.858402
MKRN7P	ENSG00000225849	0.403535	0.217478	0.0642139	0.858402
NA	ENSG00000272977	-0.355368	0.191535	0.0642362	0.858402
ZNF891	ENSG00000214029	-0.312747	0.16859	0.0642785	0.858402
UBXN11	ENSG00000158062	0.334593	0.180403	0.0643311	0.858402
PCDH12	ENSG00000113555	-0.386298	0.208304	0.0643613	0.858402
KLF15	ENSG00000163884	-0.375588	0.202554	0.0643937	0.858402
WDR6	ENSG00000178252	0.341753	0.184379	0.0644976	0.858402
ESPL1	ENSG00000135476	-0.345454	0.186379	0.064503	0.858402
S100A2	ENSG00000196754	0.442807	0.238961	0.0645673	0.858402
NA	ENSG00000235530	-0.374022	0.20185	0.0645805	0.858402
PSEN1	ENSG00000080815	0.328319	0.177233	0.0646512	0.858402
CAND2	ENSG00000144712	-0.377279	0.203694	0.0646923	0.858402
POLR2G	ENSG00000168002	0.27158	0.146653	0.0647398	0.858402
LINC02538	ENSG00000272549	-0.419204	0.226407	0.0647842	0.858402
CHCHD5	ENSG00000125611	0.386637	0.208826	0.0647941	0.858402
VIPAS39	ENSG00000151445	-0.339407	0.183324	0.0648052	0.858402
SH2D7	ENSG00000183476	-0.428338	0.231366	0.064813	0.858402
LRATD1	ENSG00000162981	-0.279978	0.151232	0.0648184	0.858402
TARID	ENSG00000227954	-0.42332	0.228665	0.0648248	0.858402
NDUFC1	ENSG00000109390	0.265345	0.14335	0.0648592	0.858402
KLHL9	ENSG00000198642	0.255043	0.137809	0.0649064	0.858402
MPHOSPH6	ENSG00000135698	-0.332574	0.179751	0.0649802	0.858402
MRPL57	ENSG00000173141	0.224358	0.121287	0.0650354	0.858402
NA	ENSG00000235423	0.461493	0.24959	0.0651512	0.858402
METTL24	ENSG00000053328	-0.43011	0.232624	0.0651592	0.858402
ACOX3	ENSG00000087008	-0.299301	0.161888	0.0651792	0.858402
FAM76A	ENSG00000009780	0.399363	0.216035	0.0652098	0.858402
EIF2S3B	ENSG00000180574	0.373515	0.202071	0.0652343	0.858402
MT3	ENSG00000087250	-0.419439	0.226957	0.0652833	0.858402
NUP153	ENSG00000124789	0.27822	0.150546	0.065286	0.858402
AMPD3	ENSG00000133805	0.376039	0.203481	0.0652926	0.858402
ATP6V1C1	ENSG00000155097	0.213731	0.115656	0.0652979	0.858402
NA	ENSG00000213971	-0.323054	0.174819	0.0653069	0.858402
CLSPN	ENSG00000092853	-0.257721	0.139491	0.0653586	0.858402
GLO1	ENSG00000124767	-0.224121	0.121311	0.0653706	0.858402
SNORA57	ENSG00000206597	0.382624	0.207137	0.0654125	0.858402
HDDC2	ENSG00000111906	0.401675	0.217512	0.0654891	0.858402
RPL7	ENSG00000147604	0.181818	0.0985047	0.0656189	0.858402
ADGRE3	ENSG00000131355	-0.384793	0.208502	0.0656589	0.858402
BTBD6	ENSG00000184887	-0.275983	0.149544	0.0656604	0.858402
GAP43	ENSG00000172020	-0.378698	0.205208	0.06567	0.858402
RNF139	ENSG00000170881	-0.2973	0.161115	0.065695	0.858402
MSH5	ENSG00000204410	0.409731	0.222071	0.0657262	0.858402
LINC01023	ENSG00000272523	-0.356071	0.19301	0.0657572	0.858402
CRYAB	ENSG00000109846	-0.382155	0.207179	0.0657972	0.858402
MRPL9	ENSG00000143436	-0.317697	0.172263	0.0658418	0.858402
DNTTIP2	ENSG00000067334	0.269337	0.146079	0.0659125	0.858402
DHX32	ENSG00000089876	-0.208306	0.112978	0.0659126	0.858402
ZWINT	ENSG00000122952	-0.281971	0.152958	0.0659583	0.858402
CFAP99	ENSG00000206113	-0.427895	0.232122	0.0659657	0.858402
DOCK6	ENSG00000130158	0.187736	0.101884	0.0660785	0.858402
LRRC45	ENSG00000169683	-0.192729	0.104599	0.0660909	0.858402
TYW3	ENSG00000162623	0.300267	0.162989	0.0661335	0.858402
ZNRD2	ENSG00000173465	-0.287756	0.156203	0.0661431	0.858402
FEN1	ENSG00000168496	-0.22714	0.123319	0.0661882	0.858402
LINC02614	ENSG00000241288	-0.252948	0.13736	0.0662446	0.858402
C17orf75	ENSG00000108666	0.373346	0.202749	0.066257	0.858402
CHST10	ENSG00000115526	0.373344	0.202758	0.0662711	0.858402
HOXD8	ENSG00000175879	-0.414283	0.225002	0.0662828	0.858402
OGN	ENSG00000106809	-0.329311	0.17886	0.0662939	0.858402
NUS1	ENSG00000153989	0.202935	0.110222	0.0662971	0.858402
SUMF2	ENSG00000129103	0.275949	0.149905	0.066344	0.858402
RPARP-AS1	ENSG00000269609	-0.345931	0.187922	0.0663443	0.858402
TCHH	ENSG00000159450	0.441661	0.239962	0.0663845	0.858402
NUDCD3	ENSG00000015676	-0.287538	0.156241	0.0664139	0.858402
PCDHB5	ENSG00000113209	-0.460856	0.250505	0.0665081	0.858554
MRTO4	ENSG00000053372	0.28249	0.153565	0.0665313	0.858554
ZNF239	ENSG00000196793	-0.399715	0.217305	0.0665501	0.858554
NA	ENSG00000255292	0.437419	0.237907	0.0666692	0.858848
CDC37	ENSG00000105401	0.191405	0.104134	0.0667496	0.858848
ZNF33BP1	ENSG00000225192	0.409302	0.222702	0.0667767	0.858848
ARHGAP11A	ENSG00000198826	-0.28209	0.153511	0.0668219	0.858848
SCP2	ENSG00000116171	-0.206935	0.112638	0.0668819	0.858848
NA	ENSG00000261879	0.411257	0.223921	0.0669645	0.858848
PROSER3	ENSG00000167595	-0.259232	0.141173	0.0670153	0.858848
NA	ENSG00000270022	0.311991	0.169916	0.0670342	0.858848
KIR2DL4	ENSG00000189013	-0.449556	0.244881	0.0670837	0.858848
TP73-AS1	ENSG00000227372	-0.286798	0.15623	0.0670944	0.858848
ZBTB9	ENSG00000213588	0.39463	0.21499	0.0671192	0.858848
BAG2	ENSG00000112208	-0.348496	0.189861	0.067125	0.858848
TMTC3	ENSG00000139324	-0.221038	0.120427	0.0671358	0.858848
TIRAP	ENSG00000150455	-0.358248	0.195195	0.0671539	0.858848
AKR1B1	ENSG00000085662	0.290158	0.158182	0.0673049	0.858885
RTL6	ENSG00000188636	-0.319323	0.174087	0.0673135	0.858885
NPAS3	ENSG00000151322	-0.404238	0.22043	0.0673733	0.858885
HOMER3	ENSG00000051128	0.290687	0.158529	0.0674039	0.858885
CTSD	ENSG00000117984	0.204929	0.111766	0.0674197	0.858885
FOXP4-AS1	ENSG00000234753	0.428712	0.233835	0.0674429	0.858885
DNLZ	ENSG00000213221	0.37176	0.202775	0.0674474	0.858885
CHD3	ENSG00000170004	-0.318139	0.173565	0.0675076	0.859123
AKAP12	ENSG00000131016	-0.306352	0.167208	0.0676267	0.859949
PDE1C	ENSG00000154678	-0.339229	0.185189	0.0676813	0.859949
NA	ENSG00000239373	0.354001	0.19328	0.0677186	0.859949
COL1A2	ENSG00000164692	-0.291834	0.159367	0.0677684	0.859949
UBFD1	ENSG00000103353	-0.346878	0.189449	0.0678022	0.859949
PET117	ENSG00000232838	-0.368347	0.201188	0.0678218	0.859949
NA	ENSG00000211940	-0.41382	0.226075	0.0678819	0.860006
LINC02709	ENSG00000245522	0.445851	0.243633	0.067949	0.860006
TMEM8B	ENSG00000137103	-0.276028	0.150864	0.0680033	0.860006
ME3	ENSG00000151376	0.319235	0.174494	0.0680268	0.860006
RNF39	ENSG00000204618	-0.439662	0.240347	0.0680587	0.860006
EDC3	ENSG00000179151	0.265751	0.14529	0.0680843	0.860006
RAB27A	ENSG00000069974	0.31827	0.174024	0.0681173	0.860006
GRN	ENSG00000030582	0.225345	0.123259	0.0682169	0.860349
NA	ENSG00000187145	-0.356288	0.194905	0.0682486	0.860349
RBM43	ENSG00000184898	0.338443	0.185206	0.0683418	0.860349
NDRG2	ENSG00000165795	0.371875	0.203546	0.0684036	0.860349
ASPM	ENSG00000066279	-0.307085	0.168116	0.068457	0.860349
NDUFS1	ENSG00000023228	-0.26488	0.14505	0.0685318	0.860349
THAP9-AS1	ENSG00000251022	0.380738	0.208528	0.0685767	0.860349
ANKMY1	ENSG00000144504	0.259328	0.142035	0.0685809	0.860349
NA	ENSG00000270580	-0.372463	0.204009	0.068594	0.860349
TBILA	ENSG00000261488	0.317384	0.173871	0.068642	0.860349
TMEM154	ENSG00000170006	-0.305377	0.167318	0.0686824	0.860349
BMS1	ENSG00000165733	0.261738	0.14342	0.0687079	0.860349
HMGB1	ENSG00000189403	-0.19962	0.109451	0.0688804	0.860349
PTP4A1	ENSG00000112245	0.226342	0.124105	0.0688867	0.860349
FAM91A1	ENSG00000176853	0.270532	0.148363	0.0689368	0.860349
GLI3	ENSG00000106571	-0.282462	0.154931	0.0689826	0.860349
NA	ENSG00000223473	0.391914	0.214994	0.0690195	0.860349
SIGLEC9	ENSG00000129450	0.413311	0.226763	0.0690574	0.860349
CNTN4	ENSG00000144619	0.378719	0.207842	0.0691355	0.860349
KRT8P10	ENSG00000231203	-0.363934	0.199748	0.0691629	0.860349
SNRNP48	ENSG00000168566	-0.303768	0.166726	0.0691647	0.860349
NA	ENSG00000267682	-0.388168	0.213118	0.0692523	0.860349
NA	ENSG00000273374	-0.446433	0.245141	0.0692902	0.860349
PRPF18	ENSG00000165630	0.333657	0.183217	0.0692947	0.860349
SLC6A12	ENSG00000111181	0.448617	0.246347	0.0692976	0.860349
DCN	ENSG00000011465	-0.289949	0.159228	0.0693153	0.860349
HTR2A	ENSG00000102468	-0.415452	0.228248	0.0694343	0.860349
TMEM214	ENSG00000119777	-0.297126	0.163248	0.0694481	0.860349
ZNF155	ENSG00000204920	-0.406769	0.223639	0.0696358	0.860349
CTU1	ENSG00000142544	-0.294327	0.161833	0.069659	0.860349
NA	ENSG00000255339	0.398794	0.219304	0.0696989	0.860349
ZNF721	ENSG00000182903	0.278334	0.153102	0.0697731	0.860349
ZNF22	ENSG00000165512	0.234531	0.129024	0.069809	0.860349
NA	ENSG00000228989	-0.448348	0.246707	0.0698707	0.860349
DHX16	ENSG00000204560	0.267903	0.147456	0.0699471	0.860349
FIP1L1	ENSG00000145216	0.334512	0.184155	0.0700025	0.860349
ST3GAL2	ENSG00000157350	-0.237034	0.130515	0.0700529	0.860349
NDRG4	ENSG00000103034	-0.421331	0.231996	0.0700573	0.860349
NA	ENSG00000267562	0.438326	0.241403	0.0701147	0.860349
ZADH2	ENSG00000180011	-0.330479	0.182027	0.0701443	0.860349
RP9P	ENSG00000205763	0.438349	0.241444	0.0701475	0.860349
VPS28	ENSG00000160948	0.233846	0.128806	0.070152	0.860349
ADAMTS14	ENSG00000138316	-0.324403	0.178707	0.0701855	0.860349
BIVM	ENSG00000134897	-0.340062	0.187344	0.0702019	0.860349
TCAP	ENSG00000173991	0.417021	0.22978	0.0702486	0.860349
PIK3CG	ENSG00000105851	-0.337914	0.186194	0.0702525	0.860349
MUL1	ENSG00000090432	0.365757	0.201542	0.0702615	0.860349
MZF1	ENSG00000099326	-0.233526	0.128689	0.0702815	0.860349
TMEM183A	ENSG00000163444	-0.250977	0.138308	0.0702858	0.860349
RPS9	ENSG00000170889	0.288837	0.15921	0.0703531	0.860349
ACVR2B	ENSG00000114739	-0.282841	0.155952	0.0704384	0.860349
NA	ENSG00000233224	-0.217899	0.120162	0.0704788	0.860349
CBX3	ENSG00000122565	-0.192621	0.106256	0.0705675	0.860349
UBE2I	ENSG00000103275	0.314104	0.173307	0.0706267	0.860349
DAB2IP	ENSG00000136848	-0.178991	0.0987688	0.0706577	0.860349
ERGIC3	ENSG00000125991	0.190994	0.105416	0.0707215	0.860349
CREBRF	ENSG00000164463	-0.243658	0.134496	0.0707485	0.860349
MAGI2-AS3	ENSG00000234456	-0.296511	0.163697	0.0707937	0.860349
NA	ENSG00000272092	0.397814	0.219625	0.0707951	0.860349
SGTA	ENSG00000104969	0.20261	0.111869	0.0708254	0.860349
IL18R1	ENSG00000115604	-0.315789	0.174405	0.0708984	0.860349
SMU1P1	ENSG00000237842	0.447586	0.247198	0.0709034	0.860349
TRIP12	ENSG00000153827	0.176047	0.0972326	0.0709125	0.860349
REPIN1	ENSG00000214022	-0.178217	0.0984338	0.0709209	0.860349
DCAF11	ENSG00000100897	-0.218217	0.120547	0.0709672	0.860349
CCN4	ENSG00000104415	-0.372812	0.206013	0.0710551	0.860349
HOXB13	ENSG00000159184	-0.184653	0.102056	0.0711044	0.860349
RPL19	ENSG00000108298	0.231123	0.127756	0.0711427	0.860349
TSPAN4	ENSG00000214063	0.234535	0.129648	0.0711553	0.860349
PRSS23	ENSG00000150687	0.337993	0.186898	0.0712448	0.860349
NA	ENSG00000262420	0.452557	0.250286	0.0712887	0.860349
FGF12	ENSG00000114279	0.444788	0.246025	0.0713297	0.860349
DSN1	ENSG00000149636	-0.309708	0.171325	0.0713566	0.860349
C17orf113	ENSG00000267221	0.3636	0.201235	0.0714931	0.860349
AGPAT4	ENSG00000026652	-0.438424	0.242653	0.0715012	0.860349
SLC2A10	ENSG00000197496	0.268568	0.148719	0.071645	0.860349
GRTP1	ENSG00000139835	0.269301	0.149143	0.071679	0.860349
DYNC2LI1	ENSG00000138036	0.343176	0.190088	0.0717274	0.860349
CASP4LP	ENSG00000235505	-0.395999	0.219428	0.0718313	0.860349
PIWIL1	ENSG00000125207	0.400875	0.222165	0.0718769	0.860349
METTL2B	ENSG00000165055	0.336696	0.186656	0.0719657	0.860349
DNM1	ENSG00000106976	0.338416	0.187618	0.0719777	0.860349
PLEKHF2	ENSG00000175895	0.25497	0.141359	0.0719857	0.860349
TAOK2	ENSG00000149930	-0.181145	0.100434	0.071998	0.860349
APPBP2	ENSG00000062725	-0.226754	0.125722	0.0719991	0.860349
NA	ENSG00000256973	0.374638	0.207719	0.0720051	0.860349
TAGLN2P1	ENSG00000253676	-0.370528	0.20547	0.0720467	0.860349
PHF21A	ENSG00000135365	-0.27143	0.150606	0.0722142	0.860349
ZYG11A	ENSG00000203995	-0.404606	0.224616	0.0723612	0.860349
SLC2A4	ENSG00000181856	-0.38107	0.211587	0.0724102	0.860349
MTMR11	ENSG00000014914	0.298405	0.165704	0.0724378	0.860349
USP28	ENSG00000048028	-0.335981	0.186604	0.0724896	0.860349
CAMTA1	ENSG00000171735	-0.343988	0.191068	0.0725153	0.860349
TARBP2	ENSG00000139546	-0.274201	0.152306	0.0725169	0.860349
HLA-DPB1	ENSG00000223865	0.311189	0.17288	0.0725647	0.860349
MFSD8	ENSG00000164073	0.285438	0.158637	0.0726784	0.860349
ARFGEF1	ENSG00000066777	0.203012	0.112835	0.0726967	0.860349
IGSF11	ENSG00000144847	0.434121	0.241306	0.0727202	0.860349
CDK2	ENSG00000123374	-0.305578	0.169903	0.0728002	0.860349
KLF6	ENSG00000067082	0.379679	0.211104	0.0728014	0.860349
SPOPL	ENSG00000144228	0.183622	0.102099	0.0728118	0.860349
EPS8L2	ENSG00000177106	0.154145	0.0857216	0.0728545	0.860349
KCNT2	ENSG00000162687	-0.326495	0.181575	0.072866	0.860349
FAM43A	ENSG00000185112	0.35386	0.196798	0.0728727	0.860349
TERF1	ENSG00000147601	0.259258	0.144198	0.0728977	0.860349
RPSAP9	ENSG00000234618	-0.435432	0.242192	0.0729059	0.860349
SCGB2A1	ENSG00000124939	0.304844	0.169585	0.0729525	0.860349
EDF1	ENSG00000107223	0.245556	0.136604	0.0729529	0.860349
LRRC4C	ENSG00000148948	-0.415786	0.231315	0.0729679	0.860349
CYP20A1	ENSG00000119004	0.372721	0.207357	0.0729681	0.860349
SCYL1	ENSG00000142186	0.177549	0.098777	0.0729706	0.860349
JMJD7	ENSG00000243789	0.328265	0.182648	0.0730053	0.860349
NA	ENSG00000176305	0.395997	0.220348	0.0730229	0.860349
TRIM24	ENSG00000122779	-0.323163	0.179838	0.0730502	0.860349
NA	ENSG00000256651	-0.424711	0.236352	0.0730541	0.860349
NA	ENSG00000256116	0.425568	0.236829	0.0730551	0.860349
GTF2A1	ENSG00000165417	0.185153	0.103057	0.0731089	0.860349
PRR34	ENSG00000182257	0.438174	0.243907	0.0731286	0.860349
NA	ENSG00000260693	0.391827	0.218111	0.073132	0.860349
NA	ENSG00000273473	-0.430616	0.239721	0.0731536	0.860349
SST	ENSG00000157005	-0.380378	0.21177	0.0731752	0.860349
KLHL26	ENSG00000167487	-0.236744	0.131831	0.0732343	0.860382
BCHE	ENSG00000114200	-0.351518	0.195762	0.0732611	0.860382
COPZ2	ENSG00000005243	-0.384572	0.214436	0.0736175	0.861229
DCLRE1B	ENSG00000118655	-0.315468	0.175927	0.0736564	0.861229
DHRS9	ENSG00000073737	0.268688	0.149854	0.0736839	0.861229
SERTAD4-AS1	ENSG00000203706	-0.390661	0.217904	0.0737142	0.861229
GPN3	ENSG00000111231	-0.302384	0.168671	0.0737254	0.861229
BIN2	ENSG00000110934	0.278601	0.15542	0.0737539	0.861229
VEGFC	ENSG00000150630	-0.382988	0.213682	0.073792	0.861229
IL12RB1	ENSG00000096996	0.248594	0.138714	0.0738215	0.861229
NA	ENSG00000198374	-0.205635	0.114764	0.0738762	0.861229
KCNN3	ENSG00000143603	-0.33623	0.187652	0.0738812	0.861229
INPP5K	ENSG00000132376	-0.25518	0.142419	0.0738846	0.861229
H2BC12	ENSG00000197903	-0.234237	0.130745	0.0739144	0.861229
KAT5	ENSG00000172977	0.255906	0.142851	0.0739367	0.861229
GRK5	ENSG00000198873	-0.332325	0.185587	0.0740583	0.861229
TMPO-AS1	ENSG00000257167	-0.439198	0.24529	0.0740815	0.861229
CITED2	ENSG00000164442	-0.261055	0.145807	0.0740991	0.861229
RBM11	ENSG00000185272	0.414867	0.231769	0.0741661	0.861229
ACSM5	ENSG00000183549	0.414778	0.231742	0.0741939	0.861229
ANKRD55	ENSG00000164512	-0.38844	0.217039	0.0742104	0.861229
NA	ENSG00000224475	-0.390875	0.218409	0.074223	0.861229
NA	ENSG00000204807	0.4225	0.236085	0.0742281	0.861229
NA	ENSG00000225373	0.336356	0.188022	0.0743398	0.861229
B3GNT6	ENSG00000198488	0.359872	0.201168	0.0743406	0.861229
RPL3P7	ENSG00000225093	0.367766	0.205613	0.0743855	0.861229
ERAL1	ENSG00000132591	-0.305245	0.170663	0.0743942	0.861229
DNAJC5B	ENSG00000147570	0.397706	0.222378	0.0744205	0.861229
NXN	ENSG00000167693	-0.341751	0.191126	0.0744731	0.861229
LINC00954	ENSG00000228784	-0.352187	0.19702	0.0745583	0.861229
TDG	ENSG00000139372	0.244421	0.136749	0.0745892	0.861229
FNBP4	ENSG00000109920	0.277954	0.155521	0.0746113	0.861229
IFI30	ENSG00000216490	0.361317	0.202173	0.0746235	0.861229
ZNF136	ENSG00000196646	0.322598	0.180549	0.0746876	0.861322
RABGAP1L	ENSG00000152061	-0.314954	0.176287	0.0747148	0.861322
NA	ENSG00000262877	0.312935	0.175212	0.0748061	0.861554
LRRC15	ENSG00000172061	-0.416012	0.232934	0.0748182	0.861554
BMS1P2	ENSG00000251079	0.404929	0.226795	0.0749035	0.861961
SNORA63C	ENSG00000201448	0.388386	0.217606	0.0750049	0.861961
NA	ENSG00000197476	-0.238917	0.133875	0.0750346	0.861961
CACNA1G	ENSG00000006283	-0.413481	0.231759	0.0751212	0.861961
HNRNPLP2	ENSG00000259917	-0.374615	0.210017	0.0751804	0.861961
FXYD5	ENSG00000089327	0.287764	0.161336	0.0751968	0.861961
BRD8	ENSG00000112983	-0.326388	0.183015	0.0752349	0.861961
GABRR2	ENSG00000111886	-0.423342	0.237395	0.0752542	0.861961
NA	ENSG00000272733	0.411016	0.230505	0.0752818	0.861961
NINJ1	ENSG00000131669	0.307639	0.17253	0.075283	0.861961
NA	ENSG00000253864	-0.312474	0.17526	0.0753135	0.861961
SNTG2	ENSG00000172554	-0.425334	0.238658	0.0754312	0.861961
ZNF573	ENSG00000189144	0.316447	0.177563	0.0754359	0.861961
KIAA0408	ENSG00000189367	-0.336707	0.188938	0.0754462	0.861961
SLC52A2	ENSG00000185803	0.156995	0.0881048	0.0754784	0.861961
TMEM209	ENSG00000146842	0.317594	0.178324	0.075627	0.86239
APOBR	ENSG00000184730	0.285943	0.160573	0.0756658	0.86239
SEC16A	ENSG00000148396	0.169448	0.0951552	0.0756675	0.86239
ZNF697	ENSG00000143067	0.398593	0.22385	0.0756883	0.86239
GORAB	ENSG00000120370	0.359606	0.20198	0.0757243	0.86239
KDM4A	ENSG00000066135	-0.23876	0.134253	0.0760466	0.865584
LIPG	ENSG00000101670	-0.310992	0.175019	0.076299	0.866069
USP6	ENSG00000129204	-0.445966	0.250999	0.076322	0.866069
UGT2B10	ENSG00000109181	0.338736	0.190662	0.0763442	0.866069
USP39	ENSG00000168883	-0.312583	0.176043	0.076514	0.866069
LINC01679	ENSG00000237989	-0.382146	0.215227	0.0765225	0.866069
SDC2	ENSG00000169439	-0.316843	0.17845	0.0765252	0.866069
GTPBP10	ENSG00000105793	-0.29569	0.166581	0.0766058	0.866069
NA	ENSG00000256591	0.381993	0.215203	0.0766071	0.866069
MIA3	ENSG00000154305	0.240467	0.135523	0.0767192	0.866069
ZFYVE21	ENSG00000100711	0.329274	0.185625	0.0768015	0.866069
TTLL3	ENSG00000214021	0.255594	0.144111	0.0768468	0.866069
OIP5	ENSG00000104147	-0.292985	0.1652	0.0768596	0.866069
NA	ENSG00000268575	-0.368396	0.207728	0.076869	0.866069
OBSCN	ENSG00000154358	0.237517	0.13394	0.0768946	0.866069
GPM6A	ENSG00000150625	-0.393839	0.222114	0.0769221	0.866069
LINC02068	ENSG00000223387	-0.4166	0.234976	0.076954	0.866069
ABCA9	ENSG00000154258	-0.353928	0.199663	0.0770068	0.866069
DTD1	ENSG00000125821	0.34847	0.196638	0.0770878	0.866069
FAM227A	ENSG00000184949	-0.404415	0.228211	0.0770927	0.866069
MLF2	ENSG00000089693	-0.278661	0.157252	0.0770991	0.866069
EFNB3	ENSG00000108947	-0.417437	0.235581	0.077119	0.866069
G2E3	ENSG00000092140	-0.259507	0.146484	0.0771814	0.866069
FCGR2A	ENSG00000143226	0.380878	0.215009	0.0772024	0.866069
CEBPE	ENSG00000092067	-0.342825	0.193542	0.0772244	0.866069
EPS15	ENSG00000085832	0.204712	0.115572	0.0772291	0.866069
EIF4BP6	ENSG00000197258	-0.35866	0.202486	0.0772298	0.866069
CREB3L1	ENSG00000157613	0.194102	0.109592	0.0772562	0.866069
TIFA	ENSG00000145365	-0.283476	0.160057	0.0772611	0.866069
ZXDC	ENSG00000070476	0.290114	0.163874	0.0773857	0.866997
NCEH1	ENSG00000144959	0.338489	0.191314	0.0775636	0.86852
IL17RA	ENSG00000177663	0.283233	0.160193	0.0777659	0.868546
CEP41	ENSG00000106477	-0.402737	0.227809	0.0777996	0.868546
FNBP1L	ENSG00000137942	-0.23508	0.133001	0.0778625	0.868546
EI24	ENSG00000149547	-0.257896	0.14592	0.0778828	0.868546
NA	ENSG00000255168	-0.387092	0.219078	0.0779602	0.868546
KIT	ENSG00000157404	-0.380289	0.215244	0.0779834	0.868546
MRM2	ENSG00000122687	0.342891	0.194085	0.0779959	0.868546
NA	ENSG00000254837	-0.376013	0.212884	0.0780668	0.868546
H3C4	ENSG00000197409	-0.209404	0.118559	0.0780724	0.868546
MST1	ENSG00000173531	0.397992	0.225367	0.0781182	0.868546
TRIM66	ENSG00000166436	0.29516	0.167161	0.0781612	0.868546
NA	ENSG00000167807	0.426692	0.241697	0.0782151	0.868546
HOXA7	ENSG00000122592	-0.349939	0.19823	0.0782279	0.868546
DPY19L1P1	ENSG00000229358	-0.39551	0.224051	0.0782366	0.868546
CSF3R	ENSG00000119535	0.376985	0.213589	0.0782824	0.868546
MFAP1P1	ENSG00000232489	0.412004	0.233459	0.0783187	0.868546
NA	ENSG00000235609	-0.311434	0.17649	0.0783488	0.868546
XPO1	ENSG00000082898	-0.264405	0.149862	0.0783947	0.868546
ZNF597	ENSG00000167981	0.423786	0.240202	0.078402	0.868546
SURF4	ENSG00000148248	0.232598	0.131839	0.0784055	0.868546
IRX2	ENSG00000170561	0.393615	0.223217	0.0785567	0.869756
FBXO9	ENSG00000112146	-0.355141	0.201492	0.0786936	0.870239
NA	ENSG00000186322	0.372609	0.211431	0.0787346	0.870239
NOP16	ENSG00000048162	0.309948	0.175878	0.0787387	0.870239
LINC02481	ENSG00000246526	-0.399584	0.226849	0.0788802	0.870239
MAPK8IP2	ENSG00000008735	-0.393155	0.223247	0.0789443	0.870239
DENND2D	ENSG00000162777	0.304377	0.172888	0.0790346	0.870239
UTP3	ENSG00000132467	0.311873	0.177162	0.0790611	0.870239
GINS1	ENSG00000101003	-0.270713	0.153792	0.0790844	0.870239
NA	ENSG00000267838	-0.378791	0.215233	0.0791415	0.870239
FZD3	ENSG00000104290	-0.358174	0.203557	0.0791984	0.870239
RPL13A	ENSG00000142541	0.240932	0.136954	0.0792591	0.870239
NBN	ENSG00000104320	-0.227599	0.129393	0.0793018	0.870239
ADGRF4	ENSG00000153294	-0.314285	0.17873	0.0793938	0.870239
BMS1P10	ENSG00000237238	0.432474	0.245973	0.0794303	0.870239
NA	ENSG00000271722	-0.425948	0.242285	0.0794593	0.870239
CAPRIN2	ENSG00000110888	0.269909	0.153549	0.0794998	0.870239
ELF2	ENSG00000109381	-0.267354	0.152103	0.0795149	0.870239
COX6B1	ENSG00000126267	-0.193704	0.110206	0.0795249	0.870239
NA	ENSG00000168242	-0.243802	0.13874	0.079593	0.870239
VIP	ENSG00000146469	-0.396515	0.225687	0.0796507	0.870239
TOX4P1	ENSG00000248697	-0.392578	0.223457	0.0796656	0.870239
TENT4A	ENSG00000112941	0.322384	0.183535	0.0797195	0.870239
HNRNPA1P48	ENSG00000224578	0.259965	0.14801	0.0797409	0.870239
GCLC	ENSG00000001084	0.327399	0.186414	0.0797573	0.870239
FBXO11	ENSG00000138081	0.222253	0.126609	0.0799072	0.870239
ST3GAL1	ENSG00000008513	0.212255	0.120921	0.0799255	0.870239
MKNK2	ENSG00000099875	-0.195903	0.111621	0.0799682	0.870239
WDR12	ENSG00000138442	-0.286115	0.163029	0.0799814	0.870239
KLRF1	ENSG00000150045	-0.410546	0.233934	0.0799862	0.870239
SLC2A1-AS1	ENSG00000227533	0.438745	0.250009	0.0799939	0.870239
CPNE2	ENSG00000140848	0.345434	0.19684	0.0799975	0.870239
SKA2	ENSG00000182628	-0.274348	0.156337	0.080006	0.870239
DACT3	ENSG00000197380	-0.390978	0.222803	0.0800117	0.870239
FAM198B-AS1	ENSG00000248429	-0.408706	0.232946	0.080064	0.870239
IGKV1-37	ENSG00000239862	-0.330285	0.188307	0.0801566	0.870239
PRDM5	ENSG00000138738	-0.33566	0.19138	0.0801697	0.870239
NA	ENSG00000261553	0.310217	0.176887	0.0801928	0.870239
MAN2C1	ENSG00000140400	0.243046	0.138588	0.0801984	0.870239
NA	ENSG00000261123	0.391592	0.223439	0.0803978	0.871554
PWP1	ENSG00000136045	0.2936	0.167548	0.0804375	0.871554
TAF12	ENSG00000120656	0.361697	0.206414	0.0804459	0.871554
ZNF276	ENSG00000158805	0.228109	0.130228	0.0805606	0.871697
SPATA7	ENSG00000042317	0.346205	0.197664	0.0805831	0.871697
NA	ENSG00000269983	0.385711	0.220257	0.0806351	0.871697
NAP1L1	ENSG00000187109	0.239441	0.136733	0.0806402	0.871697
BLOC1S2	ENSG00000196072	0.304443	0.173895	0.0807137	0.871697
MMP9	ENSG00000100985	-0.306359	0.174996	0.080726	0.871697
PTK2B	ENSG00000120899	-0.242947	0.13879	0.0807601	0.871697
FBXO48	ENSG00000204923	-0.304515	0.173985	0.080799	0.871697
HLA-DPA1	ENSG00000231389	0.343841	0.196527	0.0809107	0.871697
PPTC7	ENSG00000196850	0.191184	0.109293	0.0809638	0.871697
F10	ENSG00000126218	-0.355941	0.203509	0.0810098	0.871697
DPP8	ENSG00000074603	0.190358	0.108838	0.0810105	0.871697
SNORD15A	ENSG00000206941	0.317056	0.181316	0.081075	0.871697
ZNF841	ENSG00000197608	0.295187	0.168852	0.0811519	0.871697
HSPA5	ENSG00000044574	0.25524	0.146009	0.0811661	0.871697
CHCHD10	ENSG00000250479	0.227079	0.129921	0.0812172	0.871697
ATRN	ENSG00000088812	0.318326	0.182133	0.0812264	0.871697
NA	ENSG00000260404	-0.277742	0.158978	0.0813506	0.871697
PLXDC2	ENSG00000120594	0.303531	0.173773	0.0814093	0.871697
CYP4F8	ENSG00000186526	-0.317771	0.181968	0.0814819	0.871697
HLA-F-AS1	ENSG00000214922	-0.387589	0.221961	0.0814985	0.871697
VWA1	ENSG00000179403	-0.21847	0.125112	0.0815	0.871697
MYO6	ENSG00000196586	0.19861	0.113741	0.0815059	0.871697
PRNP	ENSG00000171867	0.24539	0.140532	0.0815066	0.871697
CALCOCO2	ENSG00000136436	0.289193	0.165687	0.0816341	0.871697
ABCC3	ENSG00000108846	0.221982	0.127191	0.0816624	0.871697
CYBA	ENSG00000051523	-0.161082	0.0923314	0.081776	0.871697
KCNH2	ENSG00000055118	-0.318521	0.182575	0.0817761	0.871697
NA	ENSG00000269958	0.340105	0.194954	0.0817875	0.871697
CWC22	ENSG00000163510	0.273651	0.156866	0.081796	0.871697
ZNF395	ENSG00000186918	-0.305605	0.175195	0.081817	0.871697
H2AZ1	ENSG00000164032	-0.191813	0.109971	0.0818455	0.871697
GTF2IP20	ENSG00000272645	-0.311723	0.178777	0.0819442	0.871697
MTCO1P12	ENSG00000237973	0.359371	0.206109	0.0819527	0.871697
FBN1	ENSG00000166147	-0.316924	0.181764	0.0819527	0.871697
SRD5A3	ENSG00000128039	-0.39692	0.22771	0.0820408	0.871697
ETFRF1	ENSG00000205707	-0.295778	0.169698	0.0820624	0.871697
ZZZ3	ENSG00000036549	0.22589	0.129631	0.0821345	0.871697
SNORD88C	ENSG00000220988	0.335463	0.192522	0.0821503	0.871697
EIF4A2P2	ENSG00000227382	-0.411793	0.236348	0.082176	0.871697
QPRT	ENSG00000103485	-0.268173	0.153928	0.0821966	0.871697
KIF20B	ENSG00000138182	-0.236853	0.135965	0.0822284	0.871697
SOCS3	ENSG00000184557	-0.310769	0.178467	0.0823505	0.871919
DCAKD	ENSG00000172992	-0.400946	0.230255	0.0823515	0.871919
H2BC21	ENSG00000184678	-0.281177	0.161492	0.082386	0.871919
GTF2H2C	ENSG00000183474	0.402454	0.23117	0.0824179	0.871919
RFX3	ENSG00000080298	-0.268387	0.154227	0.0825458	0.872571
ITSN2	ENSG00000198399	0.27112	0.155852	0.0826528	0.872571
CCS	ENSG00000173992	0.262963	0.151176	0.0826801	0.872571
PRRT3	ENSG00000163704	0.380964	0.21903	0.0827019	0.872571
PSD3	ENSG00000156011	-0.306521	0.176244	0.0827265	0.872571
SLC22A17	ENSG00000092096	-0.267803	0.153985	0.0827325	0.872571
NA	ENSG00000197550	0.402752	0.231795	0.0830164	0.87487
C1QB	ENSG00000173369	0.31303	0.180168	0.083035	0.87487
KAT6A	ENSG00000083168	0.240982	0.138729	0.0830998	0.875107
NA	ENSG00000269054	0.399579	0.23012	0.0832194	0.87592
SAT2	ENSG00000141504	0.3408	0.196315	0.0832909	0.876021
STXBP5L	ENSG00000145087	-0.394915	0.227518	0.0833323	0.876021
MCOLN1	ENSG00000090674	0.281397	0.162131	0.083356	0.876021
GPLD1	ENSG00000112293	-0.375919	0.216782	0.0836273	0.878201
KPNA3	ENSG00000102753	0.193961	0.111873	0.0836843	0.878201
ZNF663P	ENSG00000215452	0.415768	0.239811	0.0836907	0.878201
SLC28A2	ENSG00000137860	-0.398664	0.230032	0.0838065	0.878951
EHMT2	ENSG00000204371	-0.226778	0.13087	0.0838472	0.878951
TSSK6	ENSG00000178093	0.321968	0.185848	0.0839227	0.879137
NA	ENSG00000273211	-0.444279	0.256471	0.0839499	0.879137
IDH3B	ENSG00000101365	-0.235867	0.136191	0.08402	0.879153
MCF2L-AS1	ENSG00000235280	0.38941	0.224885	0.0840716	0.879153
BHLHE40-AS1	ENSG00000235831	-0.421517	0.243457	0.0841097	0.879153
EQTN	ENSG00000120160	-0.403434	0.233022	0.0841213	0.879153
PSTPIP1	ENSG00000140368	0.238331	0.137692	0.0841959	0.879488
PLA2G7	ENSG00000146070	0.358724	0.207366	0.0843724	0.880401
MCM3AP	ENSG00000160294	0.273466	0.158131	0.0844693	0.880401
SNORA80D	ENSG00000207217	0.337703	0.195312	0.0845273	0.880401
NEDD1	ENSG00000139350	-0.244999	0.141717	0.0845739	0.880401
TRPM5	ENSG00000070985	-0.356468	0.206203	0.084584	0.880401
KIF20A	ENSG00000112984	-0.279017	0.161447	0.0846736	0.880401
ADAMTS13	ENSG00000160323	0.287178	0.166177	0.0846889	0.880401
LINC02541	ENSG00000230943	-0.386555	0.223698	0.08471	0.880401
DPCD	ENSG00000166171	-0.331665	0.191937	0.0847162	0.880401
MAP9	ENSG00000164114	-0.373494	0.216169	0.0847526	0.880401
NA	ENSG00000270107	0.345653	0.200088	0.0848029	0.880401
SFRP2	ENSG00000145423	-0.387849	0.224532	0.0848286	0.880401
CRISPLD1	ENSG00000121005	-0.390909	0.226352	0.084895	0.880401
PCDHGA6	ENSG00000253731	0.391635	0.226777	0.0849019	0.880401
RAB11FIP2	ENSG00000107560	0.247786	0.143492	0.0849262	0.880401
IGF2	ENSG00000167244	-0.320856	0.185855	0.0850068	0.880401
DIAPH3	ENSG00000139734	-0.254832	0.147622	0.0850305	0.880401
TRAPPC3	ENSG00000054116	0.278979	0.16164	0.0850872	0.880401
[truncated: 18,694 more rows]

[truncated: 1 more sheets: ST10]
